# Supplementary material for: The anterior cingulate cortex controls the hyperactivity in subthalamic neurons in male mice with comorbid chronic pain and depression
Source: PLoS Biol. 2024 Feb 22;22(2):e3002518. doi: 10.1371/journal.pbio.3002518 (PMC10883538; doi:10.1371/journal.pbio.3002518)
Supplement: S1 Data — (XLSX) [file pbio.3002518.s013.xlsx]

## Sheet: Figure 1
Panel F	ACSF	TTX+4AP	CNQX
	96	87	0
	101	93	0
	78	65	0
	92	83	0
	Bregma (mm)	Mice 1	Mice 2	Mice 3	Mice 4	Mice 5	Mice 6	Mice 7	Mice 8
Panel I	+1.0	154	197	428	380	214	344	290	296
	+0.75	197	158	374	310	188	286	260	318
	+0.5	113	115	336	248	217	337	266	230
	0.25	127	127	261	173	223	140	130	204
Panel M
			SNI
		0	0	0	0	0	0	5	0	8	0	0	0	0	0	0	0	0	0	0	0	0	0	0	0	0	0	0	0	0	0	0	0	0		0	0	0	0
		20	0	0	0	0	0	8	0	13	10	0	0	0	0	0	0	0	0	4	0	0	0	6.3	6.6	7.4	0	0	3.7	0	8.7	0	0	0	7	6.6	0	0	0
		40	4	7.5	6	5	0	12	0	17	18	0	0	0	0	6	0	6	0	9	0	0	9.4	12.4	16.5	16.4	0	0	10.6	7.5	19.6	6	13.5	12.7	13.8	21.9	0	5	0
		60	13	12	11	9	5	15	0	19	24	4	6	10	8	13	4	10	9	15	6	5.5	9.5	17.7	20.9	32.5	5.4	7	17.3	14.5	22	8	17.5	17.6	18.9	25	7	12	0
		80	21	15	13	13	8	17	5	21	30	8	12	14	15	18	9	14	15	36	5.6	11	16.6	20.5	22	32	11.7	12	21	18.6	24	11.9	20.7	21	20.6	26	7.5	17	7
		100	32	18	18	17	12	20	10	22	35	13	17	18	21	23	14	17	19	37	11.7	15.5	22	23.2	24	33	17.7	17	22	21.3	25	14.6	22.5	22	22	26	10.7	21	13
		120	37	20	20	20	15	22	14	28	37	19	22	21	27	28	17	21	26	33	27.5	18.6	27	31	32		20.9	21	22.4	21.5	27.7	17	23	23	24	26	15.5	25	19
		140		22	21	23	17	24	19	32	40	20	25	23	31	30	20	24	35	38	22.6	22.3	31.6	32			26.3	26	24	20	28	18.7	24	27	23	27	20	28	22
		160		23	22	25	20		24	36	41	22	29	26	32	31	24	26	35		26	25	33	33			27.7	29	25	22	29	20.5	25	28	26	27	23.8	32	26
		180			24		21		29		42	24	30	28	34	33	27	29	37		30	26.8	34				28	34	26	23	31.4	21.9	26	29	28.4	28	28	33	29
		200					23		39		43	26	32	30	35	34	29	31	33		33	27.5	34				29	40	27	25	35.3	22	28	30	29.8	30	29	34	31
		220					24		38		44	28	33	31	35	35	32	33	42		35	27	35				31	42		26	36	24			31	32	31.6	35	33
		240					26		39		45	30	35	37	36	36	35	35	44		37	28	36					44		27	38.1	26			33	33	32.6	36	35
		260					27								38	38	38	39	44		40	31.2	38							27	40.1	27			35	35	33	37	36
		280															40	40			41	35	38								44	30			37	36	35	38	38
			sham
		0	0	0	0	0	0	0	0	0	0		0	0	0	0	0	0				0	0	0	0	0	0	0	0	0	0	0	0
		20	0	0	0	0	0	0	0	0	0		0	0	0	0	0	0		7.5		0	0	0	0	0	0	0	0	0	0	0	0
		40	0	0	0	0	0	0	0	0	0		0	3	0	0	0	0		15		0	7.4	0	0	0	0	0	0	0	0	0	0
		60	0	3	0	0	6	8	5	0	10		4	3	0	0	3	0		22		0	12.9	5	6.9	5	8	0	0	0	0	4	7
		80	7	9	5	6	11	12	7	6	16		4	7	0	7	6	0		27		0	15.5	7.7	8	8	13	7	0	2.2	0	9	6.6
		100	10	12	5	11	15	15	10	11	23		10	11	7	12	11	6		31	9	7.8	17.2	13	13	10.6	18	12	6.7	7.6	7	14	9
		120	13	15	10	15	18	18	14	15	26		15	14	9	15	15	8		33	13	12	23	16.8	18	14.9	21	16	11	12	11	18.8	12
		140	15	17	13	16	21	21	16	18	28		18	19	13	20	16	11		34	17	16	23	20.5	21	17.6	23	19	15.5	16.8	16	23	16
		160	18	19	17	20	24	23	19	24	30		22	21	15	21	20	13		38	20	19	24	23	26	20.6	26	24	17.5	21.5	19	27	18
		180	19	21	19	22	26	25	21	26	31		25	25	17	25	21	18			23	22		25.8	28	22	28	27	21.8	26	22.7	30	20
		200	21	23	22	24	28	27	23	27	32		28	28	26	26	23	21			26	26		33	30	23	32	29	23.6	28.7	25	33	22
		220	22	23	25	26	31	29	24	28			32	30	28	27	25	23			28	30		33.6	35	24	32	31	27	32	28	36	24
		240	23	24	26	27		30		28			36	36		28	27	26			30			34	38	28	33	33	28	35	31	41	25
		260	24	23	27	29				29			38			29	28	28			31			34		29	34		31	38	32	44	27
		280			27	30											29	29			32.8					30			31	41	35	44	28
Panel N	SNI	Sham
	-62	-63.5
	-65.5	-60.7
	-63.2	-62.3
	-61	-60.5
	-68.5	-64.9
	-54	-63.7
	-62.5	-61
	-65.5	-59
	-65	-63.7
	-63.5	-63
	-59	-62
	-57	-61
	-61.9	-61
	-62	-60.5
	-63.5	-63
Panel O	Sham	SNI
	332	375
	300	327
	289	287
	332	279
	401	259
	274	532
	324	549
	354	457
	332	338
	337	432
	286	376
	304	390
	331	402
	307	379
	259	359
Panel P	sni	Sham
	60	100
	60	100
	40	80
	80	100
	100	60
	40	60
	60	100
	40	100
	20	60
	40	100
	20	100
	20	120
	20	80
	40	80
	80	100
Panel Q	SNI	Sham
	13.5	23.1
	26	21.7
	18.9	17.3
	19	20
	24	15
	10.5	16.9
	20.5	26.5
	17.6	25.6
	14.2	18.8
	15.4	20.9
	12.1	22.2
	14.9	26.5
	14.9	21.2
	17.9	22.6
	20.1	21.7
Panel U	SNI	Sham
	48.6	34
	19	45
	21	7
	49	16
	70	55
	20	20
	59	9
	66	14
	91	14
	35	33
	47	19
	29	21
	24	12
	35	32
	26	33
	31	16
	152	17
	56	15
	102	9
	172	108
	27	56
	56	101
	44	49
	34	32
	50
	44
	42
	34
	34
	119
	34
	45
Panel V	SNI	Sham
	0.228395	0.264706
	1.47368	0.244444
	0.809524	0.571429
	0.346939	0.9375
	0.314286	0.181818
	2.2	0.35
	0.491525	1.77778
	0.545455	0.214286
	0.285714	0.285714
	0.342857	0.151515
	1.21277	0.894737
	1.13793	0.142857
	0.208333	1.91667
	0.285714	0.15625
	1.03846	0.30303
	0.451613	0.9375
	0.589286	0.235294
	0.372549	0.2
	0.319767	0.333333
	1.11111
	0.785714
	0.227273
	1
	0.88
	0.227273
	0.595238
	0.5
	0.5
	0.672269
	0.470588
	0.244444

## Sheet: Figure 2 panel E
Panel E
	Contra 0.16 g											Ipsi 0.16g												ipsilateral 2g
	-0.708788	-0.821679	0.587213	1.09099	1.23983	0.0926252	-0.0567691	0.0290936	-1.035	-1.29922		-2.58314	-0.56325	-0.393488	-0.338895	-0.180472	-1.45838	-0.495081	1.40048	-0.293883	0.625601	1.49382		-0.0521406	0.557014	-0.299314	-2.93221	1.45732	-0.643259	0.285029	-1.04586	1.67252	-0.16978	-0.465092	-0.428728	-0.620821	-0.0404036	1.00949	1.81356	1.32206	-2.0704	-1.30471	0.356081	-2.54732	-0.3672	0.109512	0.812305	-2.04239	0.452775
	-0.748234	-0.854718	0.497621	1.10749	1.13024	0.196525	-0.135549	0.199297	-1.16765	-1.3574		-2.5403	-0.225737	-0.963339	-0.348877	-0.0251766	-1.05801	-0.532206	1.35368	-0.123719	0.610962	1.25306		-0.107776	0.518314	-0.398607	-2.93311	1.41702	-0.755194	0.283964	-1.10075	1.70917	-0.196763	-0.430084	-0.419801	-0.597326	-0.130624	1.07659	1.81167	1.26846	-1.96867	-1.30356	0.334855	-2.6347	-0.3672	0.196722	0.875718	-2.03871	0.246124
	-0.827439	-0.914031	0.408242	1.06643	1.04284	0.374286	0.0216357	0.444695	-1.16765	-1.31861		-2.48317	-0.185973	-1.41908	-0.338895	0.240517	-0.73052	-0.810196	1.44729	-0.0896048	0.771648	0.771015		-0.154342	0.481805	-0.485348	-2.94748	1.38353	-0.859444	0.257374	-1.12401	1.71921	-0.205755	-0.388742	-0.411833	-0.58054	-0.217549	1.14048	1.81217	1.21705	-1.86574	-1.28991	0.363161	-2.7381	-0.374534	0.240763	0.948079	-2.06813	0.125693
	-0.932889	-0.98011	0.24719	0.950932	0.911331	0.507518	0.320624	0.727917	-0.97795	-1.22211		-2.44033	-0.364434	-1.57598	-0.348877	0.462368	-0.311936	-1.05106	1.30687	-0.0896048	0.918042	0.114017		-0.186995	0.454057	-0.561815	-2.96994	1.36369	-0.961503	0.205252	-1.11005	1.71921	-0.195262	-0.341945	-0.408963	-0.565438	-0.297059	1.19553	1.81381	1.17521	-1.76371	-1.26146	0.400908	-2.82204	-0.425882	0.21459	1.01303	-2.0571	0.0486315
	-1.09099	-1.0196	0.0413417	0.70382	0.736253	0.581732	0.33638	0.860297	-0.825827	-0.989405		-2.28358	-0.225737	-1.57598	-0.328912	0.55058	0.160869	-1.25525	1.12021	-0.242712	0.859484	-0.34609		-0.21179	0.432078	-0.626869	-2.97174	1.35873	-1.05917	0.141429	-1.07377	1.74431	-0.208753	-0.291983	-0.416294	-0.55229	-0.365857	1.23893	1.81745	1.14895	-1.67123	-1.22397	0.441011	-2.84075	-0.499232	0.227676	1.08694	-1.98355	-0.0380773
	-1.21624	-0.98011	-0.235967	0.415457	0.714335	0.745004	0.147684	0.954854	-0.54105	-0.854121		-2.01258	-0.106447	-1.57598	-0.388569	0.794616	0.61589	-1.12531	0.55909	-0.498161	0.859484	-0.674589		-0.236585	0.413094	-0.685077	-2.95737	1.36245	-1.12831	0.0701633	-1.03005	1.7828	-0.234234	-0.242196	-0.435104	-0.547535	-0.419	1.2767	1.82147	1.1361	-1.58531	-1.18418	0.441011	-2.79877	-0.612923	0.258202	1.17503	-1.84381	-0.0674635
	-1.32169	-0.914031	-0.397019	0.2424	0.823922	0.907921	0.00587973	1.06787	-0.0285426	-0.621413		-1.74159	-0.305263	-1.37629	-0.488393	1.14905	0.815856	-0.903007	-0.0488306	-0.754016	0.874124	-0.87148		-0.245654	0.401413	-0.723883	-2.9367	1.36803	-1.16891	0.0265497	-0.97516	1.82129	-0.279206	-0.199094	-0.458053	-0.537464	-0.465139	1.30041	1.82675	1.13446	-1.50745	-1.14487	0.450446	-2.7339	-0.686272	0.31052	1.22271	-1.67465	-0.0380773
	-1.39429	-0.874384	-0.432856	0.127094	0.856798	0.982136	-0.00987625	0.89812	0.446387	-0.369775		-1.57055	-0.523487	-1.09171	-0.538067	1.39256	0.797638	-0.56933	-0.446125	-1.07729	0.844845	-0.893414		-0.246259	0.381697	-0.763829	-2.89808	1.38912	-1.17231	-0.00216781	-0.900733	1.85977	-0.346658	-0.16215	-0.487701	-0.518724	-0.493564	1.30241	1.8314	1.14075	-1.44837	-1.11281	0.455164	-2.66141	-0.737609	0.367205	1.23983	-1.53859	0.0144217
	-1.40749	-0.815071	-0.575989	0.085843	0.856798	1.02631	-0.261597	0.727917	0.674118	-0.272814		-1.42774	-0.662185	-0.835309	-0.568014	1.4813	0.852293	-0.198528	-0.820015	-1.02652	0.757008	-0.696524		-0.248072	0.377316	-0.810622	-2.82711	1.40214	-1.11953	-0.00216781	-0.843056	1.91165	-0.429102	-0.132594	-0.52468	-0.497183	-0.499334	1.29438	1.83228	1.15005	-1.40124	-1.08584	0.384154	-2.62363	-0.799964	0.493232	1.25527	-1.41724	-0.0332681
	-1.35469	-0.801855	-0.611826	0.0530387	0.944207	1.08568	-0.654746	0.482518	0.75018	-0.13753		-1.21387	-0.662185	-0.735466	-0.458446	1.63659	0.815856	0.00521361	-1.07689	-0.821838	0.625601	-0.324155		-0.251702	0.375856	-0.864377	-2.722	1.39718	-1.01429	0.0308071	-0.822589	1.96018	-0.508548	-0.110427	-0.565482	-0.475926	-0.489036	1.27067	1.83215	1.15716	-1.36365	-1.0666	0.290028	-2.62707	-0.854973	0.694241	1.28149	-1.28853	-0.0910644
	-1.21624	-0.795248	-0.593908	0.118844	1.1412	1.07084	-0.733526	0.199297	0.958895	-0.40856		-1.04284	-0.980291	-0.635624	-0.279	1.8801	0.524799	0.172273	-1.00668	-0.515218	0.71309	-0.126743		-0.25775	0.373665	-0.923724	-2.63127	1.38477	-0.841996	0.0721826	-0.803051	1.96018	-0.556665	-0.0952978	-0.602779	-0.46138	-0.461843	1.24054	1.83039	1.15224	-1.33322	-1.05739	0.198024	-2.67323	-0.958019	0.815901	1.31852	-1.2297	-0.100697
	-1.09099	-0.775424	-0.531194	0.225899	1.17408	0.982136	-0.575966	0.104739	1.01594	-0.640806		-1.12852	-1.3178	-0.407751	-0.129502	1.74699	0.142651	0.135149	-0.352512	-0.0896048	0.69845	0.0482129		-0.27166	0.370745	-0.975085	-2.54503	1.37299	-0.64337	0.13494	-0.778026	1.93006	-0.571653	-0.0882617	-0.637524	-0.442917	-0.429298	1.20196	1.82713	1.13009	-1.31263	-1.05427	0.141167	-2.74574	-1.042	0.920993	1.36481	-1.20763	-0.11033
	-0.906487	-0.7556	-0.531194	0.225899	1.1412	0.922764	-0.497562	0.085828	0.769195	-0.757159		-1.37096	-1.41674	-0.279722	-0.0396602	1.21561	-0.220845	-0.0319107	0.32506	0.472464	0.742369	0.179821		-0.294638	0.359061	-1.03101	-2.44981	1.36059	-0.444741	0.184935	-0.75663	1.89492	-0.573154	-0.0847426	-0.68056	-0.425017	-0.389337	1.1666	1.82059	1.097	-1.30249	-1.05607	0.0777086	-2.8106	-1.13002	1.01691	1.44349	-1.21867	-0.0814317
	-0.622982	-0.696287	-0.620785	0.143594	1.13024	0.95245	-0.450294	0.293854	0.351311	-0.815336		-1.59912	-1.37698	-0.265458	-0.0396602	0.63932	-0.548338	-0.272777	1.05	0.915541	0.757008	0.354777		-0.325478	0.344457	-1.0972	-2.36896	1.33889	-0.260381	0.21791	-0.749186	1.86647	-0.565658	-0.0826307	-0.726465	-0.417465	-0.348551	1.14048	1.81305	1.05816	-1.28907	-1.05706	0.0281705	-2.80678	-1.24005	1.06052	1.5515	-1.21498	-0.0674635
	-0.306632	-0.650032	-0.56703	-0.0129626	1.18504	1.01147	-0.182817	0.539253	-0.0285426	-0.67959		-1.74159	-1.3178	-0.208405	-0.159449	0.173961	-0.930486	-0.532206	1.47069	1.0857	0.610962	0.486386		-0.358135	0.301376	-1.16226	-2.30428	1.33393	-0.13089	0.229611	-0.737092	1.84806	-0.56266	-0.084038	-0.773962	-0.417745	-0.316006	1.1216	1.80815	1.01468	-1.27534	-1.05805	0.0376056	-2.77206	-1.31706	1.02957	1.66104	-1.18961	-0.0139883
	-0.0100825	-0.570895	-0.611826	-0.128268	1.15216	1.07084	0.320624	0.803563	-0.35135	-0.582629		-1.84155	-1.23828	-0.179879	-0.378586	-0.37961	-1.11267	-0.698823	1.68076	1.3245	0.552404	0.376712		-0.390791	0.241501	-1.21019	-2.25577	1.34385	-0.049681	0.21791	-0.69895	1.82446	-0.576152	-0.087557	-0.825921	-0.420819	-0.28346	1.11999	1.80011	0.972297	-1.25834	-1.06101	0.0468088	-2.71483	-1.34311	0.925346	1.75361	-1.17086	0.0486315
	0.187774	-0.465327	-0.701205	-0.260075	1.03188	1.1599	0.49394	1.08678	-0.863858	-0.272814		-1.9983	-0.861001	-0.194142	-0.637891	-1.02245	-1.11267	-0.884445	1.58715	1.52878	0.33316	0.442516		-0.427074	0.183087	-1.24786	-2.1857	1.35129	-0.0288317	0.201955	-0.671971	1.82614	-0.607628	-0.0937144	-0.884575	-0.419982	-0.256273	1.13566	1.78817	0.935378	-1.23447	-1.06002	0.0611935	-2.64615	-1.29176	0.842502	1.80144	-1.06826	0.0775296
	0.385474	-0.42568	-0.746001	-0.457882	0.911331	1.13021	0.399404	1.12461	-1.24371	-0.0987452		-1.98402	-0.344553	-0.251195	-0.847284	-1.48728	-1.07623	-0.958694	1.18986	1.47761	0.113916	0.486386		-0.448239	0.11445	-1.30378	-2.10665	1.35501	-0.0529743	0.165788	-0.652436	1.85793	-0.673583	-0.0991671	-0.951517	-0.428372	-0.231143	1.1678	1.77611	0.904751	-1.20464	-1.05427	0.0611935	-2.58509	-1.22574	0.807182	1.81363	-0.961254	0.0630733
	0.510725	-0.399406	-0.781838	-0.597939	0.867757	0.922764	0.446672	1.03005	-1.45288	0.0951776		-1.7273	-0.0269206	-0.179879	-0.956853	-1.59821	-0.803393	-0.940131	0.605896	1.30745	-0.149246	0.333365		-0.465173	0.052383	-1.36199	-2.01502	1.36431	-0.0891883	0.128559	-0.632897	1.89475	-0.741039	-0.106205	-1.01208	-0.443197	-0.206838	1.20839	1.76505	0.880412	-1.16615	-1.04489	0.0659181	-2.53167	-1.19237	0.798462	1.79681	-0.854981	0.0389987
	0.543727	-0.445504	-0.871216	-0.663743	0.780087	0.685632	0.509696	0.992227	-1.41485	0.230462		-1.38524	-0.00703903	-0.151352	-0.94687	-1.48728	-0.439463	-0.847321	-0.165288	1.29039	-0.295641	-0.0395261		-0.481498	0.00857341	-1.4065	-1.89375	1.37919	-0.123208	0.097711	-0.61243	1.91148	-0.808491	-0.118696	-1.0717	-0.455785	-0.182941	1.25379	1.75185	0.859356	-1.12737	-1.03486	0.0611935	-2.53588	-1.16706	0.838136	1.75361	-0.777389	0.0486315
	0.464522	-0.52464	-0.987472	-0.622689	0.51734	0.507518	0.540833	0.973766	-1.26273	0.249854		-1.08568	0.111777	-0.265458	-0.817337	-1.22159	0.0337759	-0.513643	-0.469528	1.18805	-0.193165	-0.368025		-0.492383	-0.0133336	-1.44645	-1.7563	1.38601	-0.121013	0.077502	-0.601268	1.92654	-0.863952	-0.133473	-1.12971	-0.463898	-0.159049	1.30844	1.73338	0.840487	-1.0859	-1.02533	0.0352433	-2.51641	-1.1447	0.898745	1.69961	-0.700159	0.0389987
	0.319469	-0.623758	-1.01435	-0.606189	0.254853	0.3446	0.635369	0.860297	-1.09204	0.308031		-0.90003	0.191304	-0.379225	-0.727495	-0.844969	0.379488	-0.161404	-0.539179	0.949655	-0.119967	-0.324155		-0.50085	-0.0257461	-1.48981	-1.60538	1.39215	-0.0858949	0.0658013	-0.607778	1.94495	-0.89693	-0.152298	-1.17817	-0.47005	-0.142155	1.36349	1.71529	0.821345	-1.04712	-1.01316	0.00906112	-2.42866	-1.1634	0.986398	1.65796	-0.656037	0.0534406
	0.207418	-0.742542	-1.02331	-0.556688	0.0359402	0.255543	0.88709	0.652721	-0.788249	0.462707		-0.643313	0.0327242	-0.493331	-0.797372	-0.29087	0.688763	0.0609001	-0.632791	0.796142	-0.00319977	-0.433307		-0.50333	-0.0308578	-1.53318	-1.45994	1.40455	-0.0156615	0.0541006	-0.618943	1.94997	-0.923912	-0.172353	-1.22248	-0.475646	-0.125266	1.41291	1.69732	0.799467	-1.0146	-0.99885	-0.0286865	-2.32945	-1.22208	1.09977	1.65471	-0.700159	0.0823531
	0.12177	-0.854718	-1.13061	-0.416631	-0.0843445	0.463343	1.29637	0.577075	-0.560066	0.772984		-0.458001	-0.285381	-0.507594	-0.926905	0.528395	0.97982	0.246522	-0.539179	0.86437	0.143195	-0.477176		-0.51361	-0.0177141	-1.56971	-1.31262	1.42322	0.0918816	0.0604819	-0.64127	1.92654	-0.928411	-0.19364	-1.25818	-0.466135	-0.11126	1.46033	1.67683	0.776768	-0.987748	-0.983558	-0.0664342	-2.20391	-1.30973	1.14337	1.66104	-0.755317	0.202295
	0.0295203	-0.953679	-1.19332	-0.268325	-0.248725	0.863393	1.50082	0.50143	-0.294304	0.92766		-0.329813	-0.503606	-0.593173	-1.11633	1.25998	1.14335	0.209398	-0.0488306	0.983769	0.391718	-0.0395261		-0.518449	-0.0118734	-1.60965	-1.17338	1.44362	0.206011	0.0636742	-0.674763	1.90813	-0.919418	-0.215102	-1.29293	-0.452431	-0.095191	1.50694	1.65396	0.751064	-0.971343	-0.965798	-0.120451	-2.05854	-1.38675	1.09105	1.68249	-0.814158	0.299111
	-0.0561285	-0.993168	-1.14852	-0.0624636	-0.358051	1.23411	1.65801	0.180385	-0.256274	1.06341		-0.201284	-0.443961	-0.62136	-1.33571	1.96884	1.21622	0.209398	0.418672	1.03494	0.537764	0.530255		-0.511797	-0.0177859	-1.64503	-1.05749	1.46594	0.312456	0.0658013	-0.712067	1.89809	-0.89693	-0.233048	-1.32576	-0.44068	-0.0750067	1.55234	1.63159	0.723716	-0.960005	-0.945571	-0.188866	-1.86433	-1.44909	0.999471	1.7135	-0.854981	0.342465
	-0.0429276	-0.973502	-1.13061	0.102343	-0.314216	1.51577	1.62687	-0.404969	-0.389381	1.15991		-0.0873767	-0.483724	-0.407751	-1.58479	2.45586	1.10691	0.116587	0.699509	1.23922	0.508485	0.946493		-0.502121	-0.0191743	-1.669	-0.958678	1.49199	0.399149	0.0593122	-0.747326	1.87969	-0.880593	-0.249761	-1.3621	-0.430609	-0.0432864	1.58248	1.61048	0.696645	-0.955232	-0.920246	-0.245484	-1.69988	-1.55215	0.907907	1.7334	-0.909767	0.429174
	-0.003482	-0.920639	-1.15748	0.291901	-0.237766	1.7529	1.2491	-0.763837	-0.522035	1.23748		-0.0445339	-0.56325	0.0194671	-1.71456	2.58897	0.888729	-0.0319107	0.862772	1.37527	0.406357	1.12145		-0.49668	-0.00975385	-1.68955	-0.876931	1.51803	0.473772	0.0444225	-0.766864	1.86296	-0.889585	-0.262428	-1.40354	-0.42278	0.000382471	1.60217	1.58686	0.670119	-0.956125	-0.892128	-0.271434	-1.6125	-1.64347	0.781451	1.72893	-0.957571	0.472528
	0.0163194	-0.894208	-1.20228	0.473208	-0.150097	1.82676	1.01314	-0.971863	-0.693173	1.25687		-0.14416	-0.642777	0.503738	-1.65467	2.50023	0.725199	-0.105717	1.12021	1.27333	0.259962	1.23112		-0.492444	-0.00245298	-1.71465	-0.799678	1.54345	0.530838	0.0252753	-0.768816	1.85291	-0.90158	-0.276502	-1.43988	-0.419422	0.0527046	1.61784	1.5616	0.652343	-0.960901	-0.86368	-0.287949	-1.50528	-1.69848	0.6502	1.70254	-0.957571	0.529851
	-0.003482	-0.834895	-1.19332	0.563763	-0.117221	1.69353	0.714149	-1.19835	-0.97795	1.12158		-0.158441	-0.801356	0.930957	-1.57505	2.1458	0.688763	-0.217091	1.14305	1.03494	0.128556	1.25306		-0.485794	-0.000992803	-1.71808	-0.740388	1.56391	0.57583	-0.0140809	-0.762303	1.85609	-0.91357	-0.291807	-1.47813	-0.430889	0.116558	1.62025	1.53647	0.64195	-0.966271	-0.838026	-0.33985	-1.42516	-1.74981	0.541626	1.70254	-0.975961	0.515883
	-0.003482	-0.795248	-1.18436	0.654319	-0.0626881	1.51577	0.540833	-1.40593	-1.24371	0.908268		-0.28697	-0.960409	1.42949	-1.49519	1.81355	0.77942	-0.142842	0.699509	0.72832	-0.163886	0.902623		-0.47914	0.0216432	-1.69639	-0.703555	1.57942	0.631798	-0.0587564	-0.738115	1.83434	-0.931556	-0.307815	-1.52244	-0.444598	0.181648	1.61061	1.51171	0.636483	-0.963586	-0.815663	-0.382315	-1.39082	-1.80519	0.476221	1.7243	-1.02377	0.501426
	-0.0166829	-0.735934	-1.19332	0.588514	-0.0733858	1.29313	0.540833	-1.31182	-1.41485	0.714807		-0.543687	-1.13887	1.98508	-1.52514	1.34819	0.797638	-0.0871553	0.348463	0.3023	-0.456327	0.55219		-0.477327	0.0596121	-1.669	-0.66852	1.58872	0.694238	-0.0981126	-0.694392	1.80589	-0.949545	-0.325761	-1.56675	-0.452987	0.238086	1.59213	1.48608	0.634295	-0.95732	-0.796093	-0.434215	-1.37555	-1.88918	0.441343	1.73973	-1.07525	0.529851
	-0.0825303	-0.722719	-1.22916	0.481458	-0.20489	1.04115	0.745661	-0.971863	-1.5475	0.520884		-0.828965	-1.17863	2.22721	-1.56507	0.971569	0.943383	-0.198528	-0.118482	-0.276826	-0.602373	0.223691		-0.477327	0.0961208	-1.63933	-0.628094	1.59616	0.751304	-0.126833	-0.639504	1.76071	-0.960039	-0.340714	-1.60341	-0.456345	0.28423	1.56842	1.45893	0.638123	-0.942703	-0.783596	-0.507348	-1.34159	-1.95887	0.397731	1.77213	-1.15615	0.56887
	-0.115533	-0.74915	-1.25582	0.357706	-0.270381	0.804022	1.12305	-0.801659	-1.60455	0.269246		-0.957154	-1.00017	2.17016	-1.6347	0.971569	1.30731	-0.328464	-0.352512	-0.736959	-0.675571	-0.170612		-0.470673	0.132632	-1.58466	-0.583176	1.60918	0.787518	-0.152362	-0.582753	1.72222	-0.954044	-0.350038	-1.63848	-0.455225	0.327899	1.53668	1.43217	0.64578	-0.92182	-0.777347	-0.609026	-1.28054	-2.05458	0.371572	1.81518	-1.28118	0.679653
	-0.115533	-0.7556	-1.19332	0.300151	-0.28134	0.641104	1.2491	-0.612995	-1.68061	-0.118137		-0.971435	-0.583132	1.91376	-1.71456	1.01594	1.78012	-0.309901	-0.446125	-0.992408	-0.660931	-0.411894		-0.461605	0.174252	-1.49564	-0.545449	1.62902	0.795197	-0.187464	-0.528797	1.69879	-0.951046	-0.349159	-1.67737	-0.445435	0.364152	1.48524	1.40666	0.646602	-0.895566	-0.776855	-0.72674	-1.28054	-2.21558	0.270846	1.85544	-1.42459	0.751905
	-0.062729	-0.815071	-1.10373	0.291901	-0.28134	0.478186	1.40629	-0.178482	-1.68061	-0.524914		-1.15675	-0.14621	1.58639	-1.73453	1.08249	2.27158	-0.050031	-0.235497	-1.12846	-0.631652	-0.542981		-0.450719	0.223173	-1.41232	-0.496937	1.65072	0.757888	-0.216184	-0.469256	1.68039	-0.949545	-0.341593	-1.71339	-0.421659	0.398343	1.41975	1.38039	0.64031	-0.868715	-0.778664	-0.814265	-1.21911	-2.36227	0.162272	1.86763	-1.56066	0.867039
	0.0163194	-0.867934	-1.11269	0.300151	-0.226808	0.226211	1.48507	0.350138	-1.81327	-0.815336		-1.32812	0.231067	1.23015	-1.71456	1.03812	2.47154	0.246522	0.371866	-1.21374	-0.441687	-0.740393		-0.444671	0.266985	-1.33928	-0.434954	1.67119	0.665706	-0.22682	-0.425531	1.65863	-0.954044	-0.32752	-1.7373	-0.386974	0.439954	1.34822	1.35363	0.628825	-0.846936	-0.785406	-0.908392	-1.10845	-2.47596	0.0881477	1.83384	-1.65627	0.992752
	0.0887672	-0.953679	-1.11269	0.431957	-0.0953032	-0.114821	1.37478	0.727917	-1.88933	-0.912297		-1.32812	0.429409	0.802927	-1.53512	0.949384	2.63551	0.376015	0.699509	-1.07729	-0.207804	-0.959219		-0.439834	0.305685	-1.24569	-0.373871	1.69103	0.532922	-0.235332	-0.403203	1.62851	-0.982523	-0.307289	-1.75068	-0.344735	0.492684	1.27348	1.32711	0.615153	-0.827248	-0.797246	-0.960292	-1.00964	-2.57902	-0.0077824	1.76904	-1.76328	1.14208
	0.148171	-0.993168	-1.05915	0.629765	0.232936	-0.530067	1.20183	1.1057	-1.75667	-0.854121		-1.29956	0.409528	0.589318	-1.29578	0.661505	2.68973	0.672568	1.0968	-0.770667	-0.00319977	-1.04696		-0.441045	0.347306	-1.14526	-0.335239	1.70529	0.38697	-0.259795	-0.399482	1.60341	-1.0215	-0.285826	-1.7577	-0.294387	0.554892	1.20035	1.30336	0.596555	-0.818296	-0.810893	-0.988837	-0.898605	-2.67401	-0.108521	1.6794	-1.81072	1.25769
	0.167973	-0.914031	-1.00539	0.761571	0.429931	-0.94496	1.02889	1.65323	-1.7947	-0.95062		-1.42774	0.171422	0.560791	-1.09637	0.262702	2.47154	1.04337	1.26007	-0.549332	0.274602	-1.2005		-0.447089	0.388195	-1.05623	-0.306496	1.70281	0.235531	-0.282239	-0.418089	1.53647	-1.05148	-0.268057	-1.75674	-0.238444	0.611742	1.12762	1.28426	0.574133	-0.809049	-0.826187	-1.02187	-0.79176	-2.73268	-0.186998	1.58544	-1.75555	1.29574
	0.141571	-0.854718	-1.05915	0.786125	0.572133	-1.31568	0.855578	2.06883	-1.7947	-0.970013		-1.54199	-0.14621	0.603581	-0.956853	0.085749	2.12583	1.00625	1.05	-0.430339	0.479206	-1.35352		-0.453743	0.421783	-0.977483	-0.278647	1.67863	0.0983571	-0.289577	-0.443208	1.42603	-1.06362	-0.255213	-1.74495	-0.180539	0.667771	1.06976	1.26843	0.546785	-0.796815	-0.841974	-1.04758	-0.666231	-2.71801	-0.178279	1.48052	-1.69341	1.33959
	0.0887672	-0.742542	-1.10373	0.876877	0.670761	-1.52312	0.478184	2.20121	-1.73766	-0.776552		-1.49915	-0.245618	0.632108	-0.886976	-0.00299147	1.56193	0.709692	0.55909	-0.293883	0.727729	-1.4632		-0.460394	0.44661	-0.879329	-0.26517	1.64266	-0.00370134	-0.288516	-0.471117	1.28045	-1.0891	-0.243956	-1.73124	-0.120121	0.705257	1.02797	1.25611	0.517524	-0.77802	-0.860061	-1.09004	-0.612808	-2.67767	-0.142958	1.35694	-1.60478	1.35403
	-0.0100825	-0.51819	-0.996432	0.934431	0.703377	-1.73057	0.0846597	2.10665	-1.56652	-0.524914		-1.49915	-0.205855	0.703084	-0.757442	-0.0695468	1.03447	0.431702	-0.188691	-0.191541	0.961612	-1.35352		-0.463418	0.475818	-0.761774	-0.270562	1.6036	-0.0607646	-0.298194	-0.500048	1.14322	-1.11908	-0.235334	-1.72295	-0.0566248	0.713498	0.991806	1.24732	0.488263	-0.749977	-0.876012	-1.12071	-0.585722	-2.62633	-0.121594	1.23521	-1.53124	1.37282
	-0.0759299	-0.306896	-0.951636	0.918127	0.692679	-1.6712	-0.198573	2.16339	-1.4719	-0.447344		-1.6559	0.211185	0.90243	-0.707768	-0.0695468	0.706981	0.41314	-0.422721	-0.157833	1.19584	-1.15663		-0.464686	0.503564	-0.651067	-0.290325	1.56019	-0.0838116	-0.324787	-0.521447	1.00936	-1.11908	-0.229353	-1.72104	0.00239648	0.699079	0.966093	1.24191	0.453808	-0.716266	-0.884071	-1.1561	-0.55138	-2.53464	-0.086273	1.13338	-1.41724	1.33959
	-0.0891308	-0.135407	-0.907053	0.835626	0.605009	-1.35985	-0.575966	2.16339	-1.50947	-0.505521		-1.81299	0.727633	1.10212	-0.837301	0.151776	0.488363	0.22796	-0.749806	-0.259769	1.34189	-1.00309		-0.459849	0.52766	-0.530087	-0.299305	1.51617	-0.0860061	-0.33755	-0.516794	0.872135	-1.13407	-0.225483	-1.72264	0.0555456	0.661588	0.947609	1.23852	0.415797	-0.671516	-0.884892	-1.20328	-0.528865	-2.39895	-0.0431032	1.04235	-1.34369	1.28611
	-0.0759299	-0.0825441	-0.82642	0.769821	0.659803	-0.974646	-0.969491	2.03101	-1.37682	-0.118137		-1.85583	1.24361	1.20162	-0.996782	0.395812	0.215524	0.042338	-1.1471	-0.191541	1.38581	-0.608785		-0.458642	0.541535	-0.406824	-0.306582	1.4771	-0.0508878	-0.342869	-0.488886	0.758344	-1.17754	-0.222493	-1.73156	0.110929	0.614624	0.941583	1.23249	0.375051	-0.628259	-0.876998	-1.24574	-0.455986	-2.23759	0.0183768	0.932804	-1.35473	1.30538
	-0.122133	0.0164163	-0.656409	0.654319	0.769129	-0.500382	-1.09554	2.01209	-1.26273	0.269246		-1.94118	1.54136	1.32999	-1.22614	0.218331	-0.166624	0.172273	-1.45078	-0.191541	1.44437	-0.214482		-0.460455	0.561979	-0.285848	-0.317365	1.45286	0.0061755	-0.344996	-0.462838	0.673	-1.25549	-0.221086	-1.75292	0.16939	0.551596	0.939973	1.22369	0.337585	-0.592158	-0.86072	-1.26461	-0.32244	-2.09089	0.0310211	0.836993	-1.35473	1.33476
	-0.194581	0.121985	-0.504316	0.431957	0.92229	-0.189035	-0.859199	1.95581	-1.24371	0.540277		-2.14111	1.56124	1.52933	-1.38562	-0.0251766	-0.439463	0.22796	-1.52099	-0.413282	1.35653	-0.0175913		-0.457431	0.591916	-0.17514	-0.32536	1.43798	0.0665321	-0.341807	-0.442371	0.605898	-1.32294	-0.222493	-1.78033	0.227851	0.482798	0.943187	1.21125	0.303675	-0.565905	-0.833258	-1.26722	-0.188895	-1.94786	0.0183768	0.778514	-1.37348	1.35885
	-0.260586	0.0757296	-0.468692	0.2589	1.20695	0.211368	-0.54483	1.95581	-1.26273	0.676023		-2.18361	1.5016	1.5436	-1.6946	-0.202657	-0.457681	0.0609001	-1.33377	-0.651674	1.25405	0.0701477		-0.459244	0.613749	-0.0781295	-0.328144	1.42247	0.0961626	-0.331169	-0.413531	0.54733	-1.3814	-0.222493	-1.80838	0.282397	0.415644	0.961672	1.1929	0.275509	-0.554571	-0.798232	-1.26957	-0.0633662	-1.80519	-0.00342903	0.719888	-1.40621	1.3155
	-0.379237	-0.0100151	-0.432856	0.0693426	1.55711	0.492675	-0.182817	1.70996	-1.07303	0.714807		-2.02686	1.0055	1.37278	-2.05349	-0.490536	-0.475899	-0.457957	-1.5912	-0.975351	1.02017	0.0920824		-0.464084	0.636385	0.0188844	-0.313773	1.40325	0.121401	-0.298194	-0.386551	0.492107	-1.46084	-0.219852	-1.84217	0.340578	0.346846	0.982969	1.16589	0.253357	-0.555463	-0.764193	-1.30472	0.131232	-1.65813	0.000937339	0.65493	-1.47976	1.25769
	-0.550534	-0.0627205	-0.414937	-0.0624636	1.86343	0.641104	0.2576	1.42674	-0.863858	0.734199		-1.91262	0.608344	1.04506	-2.22295	-0.711859	-0.584775	-0.940131	-1.75446	-1.36685	0.903403	0.289495		-0.47497	0.653178	0.0873608	-0.303888	1.38031	0.149933	-0.274792	-0.370737	0.458639	-1.51331	-0.218269	-1.88266	0.404354	0.261983	1.01552	1.1312	0.232575	-0.569486	-0.730976	-1.31912	0.295685	-1.52244	-0.0343834	0.596304	-1.49447	1.1758
	-0.721989	-0.115583	-0.423896	-0.0707137	2.01685	0.715318	0.729905	1.04896	-0.750219	0.501492		-1.75587	0.429409	0.845717	-2.24292	-0.800599	-0.494117	-1.3295	-1.70822	-1.69053	0.903403	0.333365		-0.474364	0.683846	0.166113	-0.302989	1.35799	0.164198	-0.264157	-0.367945	0.435209	-1.52231	-0.215983	-1.92091	0.464216	0.156931	1.06293	1.09162	0.211245	-0.593054	-0.702691	-1.33775	0.383438	-1.38308	-0.104154	0.566986	-1.45769	1.01203
	-0.768035	-0.247583	-0.414937	0.00353775	2.04947	0.641104	0.997382	0.539253	-0.636127	0.114108		-1.57055	0.370238	0.660294	-2.12313	-0.668017	-0.257281	-1.68129	-1.33377	-1.84404	0.786287	0.201756		-0.47134	0.716706	0.239157	-0.321852	1.3307	0.188341	-0.268411	-0.362364	0.403417	-1.49982	-0.211936	-1.94705	0.519042	0.0436388	1.13445	1.04814	0.186359	-0.619009	-0.682629	-1.37786	0.405953	-1.19604	-0.0949928	0.537673	-1.436	0.809716
	-0.748234	-0.419072	-0.38806	0.0693426	2.06043	0.611418	1.07616	0.180385	-0.50302	-0.215099		-1.3424	0.370238	0.546528	-1.98361	-0.534906	0.0702123	-1.90404	-1.00668	-1.79287	0.69845	0.26756		-0.482226	0.746643	0.305351	-0.3515	1.30776	0.228944	-0.284366	-0.341897	0.403417	-1.47883	-0.208242	-1.96522	0.568834	-0.0758318	1.22687	1.0029	0.149169	-0.648246	-0.67342	-1.42503	0.474636	-1.02771	-0.125518	0.486758	-1.40988	0.592944
	-0.702188	-0.471935	-0.253885	0.0530387	1.91823	0.507518	1.13881	-0.0839248	-0.484004	-0.466737		-1.12852	0.389646	0.560791	-1.75449	-0.247028	0.25196	-2.03353	-0.890224	-1.7417	0.610962	0.420581		-0.496135	0.781691	0.381821	-0.372163	1.29164	0.314431	-0.315214	-0.319569	0.403417	-1.45635	-0.20965	-1.97733	0.610789	-0.19242	1.3213	0.956531	0.0947477	-0.67301	-0.672105	-1.48425	0.513174	-0.873302	-0.16913	0.440625	-1.36208	0.433509
	-0.583536	-0.452112	-0.101792	0.0282882	1.54615	0.329757	0.997382	-0.159571	-0.693173	-0.563698		-1.04284	0.489054	0.603581	-1.48521	0.218331	0.270178	-1.84835	-0.703	-1.62271	0.65488	0.596059		-0.510647	0.81455	0.446876	-0.401805	1.28296	0.426366	-0.370525	-0.304778	0.413456	-1.41303	-0.216862	-1.97606	0.644918	-0.304062	1.42015	0.913053	0.0206392	-0.694786	-0.67638	-1.51492	0.42923	-0.744943	-0.252403	0.397426	-1.29221	0.332832
	-0.484687	-0.432288	0.0323825	-0.0459632	1.08641	0.0926252	0.792929	-0.0461019	-0.863858	-0.67959		-0.857527	0.290712	0.731611	-1.31574	0.395812	0.470145	-1.60749	-0.422721	-1.43508	0.596322	0.398647		-0.52637	0.85544	0.536923	-0.435045	1.278	0.548175	-0.421582	-0.310265	0.416802	-1.36491	-0.222493	-1.96841	0.666175	-0.389337	1.51056	0.872338	-0.0687812	-0.714179	-0.686411	-1.5831	0.341091	-0.601917	-0.291219	0.34188	-1.32898	0.294287
	-0.398881	-0.359759	0.148852	-0.251824	0.823922	-0.174193	0.588101	0.293854	-0.996965	-0.737767		-0.671875	-0.166092	0.81719	-1.31574	0.373627	0.597672	-1.57036	-0.118482	-1.45214	0.435636	0.26756		-0.556002	0.89706	0.614648	-0.461095	1.27056	0.675472	-0.4653	-0.308404	0.428517	-1.33658	-0.224603	-1.95821	0.678763	-0.444129	1.57565	0.833759	-0.17516	-0.731779	-0.69858	-1.6232	0.276229	-0.469896	-0.299939	0.261652	-1.39886	0.294287
	-0.379237	-0.240975	0.104056	-0.474383	0.637885	-0.396482	0.41516	0.709005	-1.13007	-0.582629		-0.500844	-0.503606	0.81719	-1.40559	0.484553	0.561236	-1.82979	0.0681845	-1.55448	0.552404	0.574125		-0.592286	0.93576	0.703557	-0.465587	1.26002	0.788506	-0.507848	-0.304778	0.446924	-1.3111	-0.223195	-1.95151	0.687433	-0.471729	1.60297	0.795431	-0.297398	-0.751766	-0.710091	-1.6633	0.219372	-0.396908	-0.405031	0.190526	-1.46872	0.356433
	-0.372636	-0.108975	-0.0301185	-0.64744	0.342262	-0.678142	0.320624	1.04896	-1.33879	-0.466737		-0.329813	-0.841119	0.674558	-1.55508	0.528395	0.215524	-2.07066	0.138394	-1.65682	0.771648	0.727146		-0.621917	0.965697	0.79486	-0.459301	1.24637	0.888367	-0.535504	-0.324313	0.408439	-1.26913	-0.215983	-1.94737	0.690231	-0.468022	1.59494	0.757104	-0.423467	-0.767877	-0.718313	-1.68949	0.131232	-0.297523	-0.430748	0.139611	-1.57941	0.467705
	-0.425283	-0.0430543	-0.253885	-0.754495	0.167184	-0.885589	0.179196	1.31372	-1.28174	-0.40856		-0.215565	-1.19851	0.446685	-1.66465	0.373627	-0.184842	-2.25628	0.161797	-1.60565	0.932682	0.617994		-0.646107	0.993445	0.863339	-0.46918	1.22219	0.973965	-0.556778	-0.343851	0.363086	-1.22116	-0.20138	-1.9461	0.694145	-0.449895	1.56802	0.721165	-0.553363	-0.783987	-0.728673	-1.67746	0.0896357	-0.213168	-0.452554	0.113381	-1.70077	0.592944
	-0.517532	-0.05627	-0.486398	-0.8368	0.178142	-0.94496	0.179196	1.33218	-1.07303	-0.40856		-0.0445339	-1.23828	0.318656	-1.67463	0.196146	-0.584775	-2.60852	0.302215	-1.46919	0.990891	0.289495		-0.670296	1.01973	0.938666	-0.48535	1.19367	1.04749	-0.567414	-0.334547	0.297824	-1.18069	-0.183084	-1.95438	0.697783	-0.418587	1.52542	0.685098	-0.681342	-0.797114	-0.737718	-1.66803	0.0972773	-0.132856	-0.46564	0.124336	-1.81439	0.718184
	-0.530733	-0.102368	-0.710164	-0.861551	0.265812	-0.870746	0.304868	1.1057	-1.07303	-0.389168		-0.00169104	-1.03946	0.20455	-1.60476	0.173961	-1.13089	-2.92363	0.442075	-1.31609	0.976252	0.179821		-0.6836	1.05332	0.986602	-0.499722	1.17197	1.1265	-0.573798	-0.288961	0.205957	-1.15221	-0.165843	-1.96108	0.705896	-0.383571	1.46836	0.649285	-0.813426	-0.806364	-0.746433	-1.62792	0.1774	-0.0994874	-0.46564	0.172166	-1.82175	0.794786
	-0.510931	-0.188112	-0.880175	-0.762745	0.20006	-0.782042	0.430916	0.76574	-1.05401	-0.330991		0.0125899	-0.72183	0.0765201	-1.48521	0.173961	-1.5126	-3.07169	0.395269	-1.09434	0.888763	0.0482129		-0.686624	1.07595	1.01171	-0.515892	1.1515	1.211	-0.567414	-0.250819	0.0970183	-1.10874	-0.155464	-1.96203	0.716523	-0.355554	1.41211	0.614727	-0.946604	-0.800098	-0.75745	-1.59489	0.249892	-0.0741741	-0.42247	0.264738	-1.81439	0.833791
	-0.451684	-0.274014	-0.924971	-0.606189	0.178142	-0.618771	0.430916	0.444695	-0.97795	-0.234491		0.126497	-0.305263	0.00520382	-1.26583	-0.00299147	-1.49438	-2.90507	0.161797	-0.890066	0.596322	-0.542981		-0.688437	1.08691	1.00372	-0.534756	1.136	1.28562	-0.549332	-0.213606	-0.00840927	-1.05028	-0.153529	-1.96458	0.729672	-0.346081	1.37072	0.58595	-1.06775	-0.770562	-0.770111	-1.52199	0.318576	-0.0224655	-0.295573	0.371198	-1.80704	0.838614
	-0.431883	-0.372975	-0.880175	-0.449632	0.320344	-0.26325	0.320624	0.161474	-0.712188	-0.195707		0.340711	0.0918956	-0.0233227	-1.03671	0.0635639	-1.34907	-2.81226	-0.0722336	-0.754016	0.230684	-1.04696		-0.690856	1.10735	0.982037	-0.559011	1.11368	1.37341	-0.554651	-0.16337	-0.0870561	-1.00531	-0.157926	-1.96458	0.747295	-0.363795	1.33979	0.562578	-1.1785	-0.72074	-0.788858	-1.44627	0.375808	0.0142038	-0.178279	0.488303	-1.72614	0.775506
	-0.398881	-0.458719	-0.880175	-0.359077	0.386096	0.018411	0.383648	-0.140659	-0.579081	-0.292206		0.568866	0.449291	0.0479936	-0.906941	0.085749	-1.1491	-2.7937	-0.0722336	-0.92418	-0.0760487	-1.24385		-0.69388	1.12415	0.955785	-0.574373	1.09694	1.4634	-0.566352	-0.120576	-0.140608	-0.981326	-0.172177	-1.9598	0.763517	-0.399635	1.30965	0.544104	-1.26683	-0.649737	-0.807604	-1.38965	0.42923	0.1169	0.0140104	0.619446	-1.62685	0.645931
	-0.346234	-0.52464	-0.871216	-0.284825	0.451849	0.107468	0.41516	-0.216305	-0.427411	-0.234491		0.697055	0.528817	0.0479936	-0.996782	-0.0251766	-0.839829	-2.62708	-0.0722336	-1.04358	-0.397769	-1.02502		-0.69636	1.12999	0.923829	-0.576981	1.08267	1.55119	-0.568479	-0.108482	-0.157339	-0.951346	-0.18977	-1.94897	0.776945	-0.451132	1.28313	0.532418	-1.32289	-0.556658	-0.82816	-1.32831	0.478446	0.234252	0.270846	0.74457	-1.5533	0.53466
	-0.352835	-0.577503	-0.790584	-0.22727	0.462807	0.255543	0.352136	-0.197394	-0.104604	-0.0211761		0.896648	0.568581	-0.0233227	-1.1363	-0.224843	-0.421245	-2.58996	-0.0956366	-1.06023	-0.573443	-0.784263		-0.709664	1.11611	0.89986	-0.586051	1.05781	1.62691	-0.588688	-0.128949	-0.125547	-0.921366	-0.211409	-1.9343	0.785895	-0.516223	1.26986	0.52538	-1.33274	-0.444784	-0.848386	-1.25046	0.474636	0.369945	0.493232	0.851031	-1.51322	0.477337
	-0.39228	-0.544464	-0.728082	-0.268325	0.539257	0.478186	0.273356	-0.273039	0.0285033	0.152893		1.1248	0.727633	-0.0661124	-1.26583	-0.468351	-0.148406	-2.33008	-0.0254276	-0.992408	-0.719489	-0.674589		-0.722968	1.10078	0.89872	-0.602222	1.03059	1.69495	-0.638683	-0.143835	-0.082039	-0.907875	-0.231465	-1.92505	0.793168	-0.583784	1.25982	0.522239	-1.28898	-0.326644	-0.867297	-1.17261	0.509353	0.47263	0.598311	0.94052	-1.46137	0.443142
	-0.484687	-0.498366	-0.701205	-0.383631	0.550216	0.611418	0.383648	-0.386058	0.161611	0.0370008		1.11086	0.68787	-0.00905943	-1.57505	-0.756229	-0.257281	-2.08922	0.0447815	-0.941237	-0.821966	-0.38996		-0.730224	1.09056	0.929533	-0.623784	0.995182	1.77615	-0.700378	-0.161509	-0.0268167	-0.908022	-0.248882	-1.9021	0.793168	-0.64723	1.24094	0.519977	-1.2053	-0.213575	-0.886702	-1.11387	0.562776	0.549652	0.620117	1.01766	-1.39187	0.419541
	-0.543934	-0.465327	-0.64745	-0.507383	0.462807	0.655947	0.540833	-0.386058	0.351311	-0.0793529		0.953772	0.766923	0.147836	-1.92396	-1.11066	-0.130188	-1.5518	0.0447815	-0.787724	-0.909454	0.0262782		-0.738691	1.06427	0.963775	-0.641748	0.954256	1.83761	-0.735477	-0.187652	0.0618741	-0.905024	-0.26964	-1.86385	0.78142	-0.694194	1.21964	0.518594	-1.0847	-0.113931	-0.902323	-1.04994	0.650529	0.589622	0.633203	1.08077	-1.35473	0.515883
	-0.576936	-0.458719	-0.450774	-0.573188	0.298688	0.818864	0.49394	-0.386058	0.446387	0.0370008		0.78274	0.985621	0.290129	-2.26288	-1.3547	0.0155577	-0.828758	-0.141885	-0.481104	-0.924093	0.486386		-0.742319	1.02185	1.00258	-0.657919	0.90775	1.88041	-0.753562	-0.212677	0.13718	-0.891533	-0.288817	-1.80297	0.764918	-0.728797	1.19553	0.516082	-0.941408	-0.0271158	-0.916135	-0.979401	0.715403	0.516272	0.607031	1.11008	-1.29957	0.693621
	-0.642783	-0.372975	-0.271803	-0.622689	0.0468988	1.21927	0.478184	-0.461704	0.27525	0.0370008		0.639931	1.24361	0.518002	-2.52195	-1.53165	0.0702123	-0.0871553	-0.375915	-0.293883	-0.763408	0.661864		-0.740506	0.98461	1.03796	-0.682174	0.855045	1.90664	-0.777068	-0.235096	0.192402	-0.887039	-0.309399	-1.71403	0.743657	-0.75846	1.15695	0.509045	-0.794283	0.038219	-0.927976	-0.917827	0.818416	0.421293	0.493232	1.12103	-1.21131	0.775506
	-0.682386	-0.280622	-0.20013	-0.729745	-0.117221	1.51577	0.446672	-0.423881	0.066534	-0.118137		0.497462	1.44195	0.703084	-2.76129	-1.48728	0.0519941	0.895314	-0.703	-0.379168	-0.500245	0.771015		-0.732644	0.95321	1.0722	-0.697445	0.801718	1.91212	-0.783453	-0.247192	0.255988	-0.867553	-0.328928	-1.5999	0.719041	-0.789767	1.10472	0.499117	-0.653176	0.0802842	-0.9385	-0.873006	0.925261	0.307602	0.393377	1.13338	-1.15983	0.85307
	-0.708788	-0.247583	-0.11971	-0.853301	-0.358051	1.72322	0.273356	-0.159571	0.066534	-0.311599		0.297869	1.38278	0.731611	-2.95072	-1.22159	0.0519941	1.54411	-0.983279	-0.583446	-0.178525	1.10004		-0.72962	0.918162	1.09388	-0.696546	0.749012	1.90455	-0.765368	-0.270448	0.334639	-0.84057	-0.348983	-1.45327	0.687153	-0.82355	1.04364	0.484164	-0.533125	0.104151	-0.943762	-0.814265	0.986303	0.200884	0.384658	1.13631	-1.14145	0.997576
	-0.748234	-0.267406	-0.0390777	-0.944053	-0.631757	1.82676	-0.0882811	0.199297	0.00948804	-0.292206		0.283588	1.30325	0.660294	-2.97068	-0.911525	0.433708	1.93303	-1.10029	-0.719902	0.128556	1.4724		-0.72055	0.883845	1.08476	-0.686667	0.698786	1.89017	-0.740904	-0.307661	0.409945	-0.827079	-0.371325	-1.28432	0.657225	-0.851563	0.979755	0.463428	-0.431395	0.11131	-0.941131	-0.743255	1.0321	0.076558	0.414741	1.13939	-1.15615	1.15654
	-0.781236	-0.320112	-0.0838737	-0.985107	-0.883285	1.79708	-0.481806	0.463607	-0.256274	-0.253422		0.397495	1.06515	0.460949	-2.86088	-0.800599	0.506581	2.00728	-1.10029	-0.992408	0.391718	1.64736		-0.700593	0.855366	1.06535	-0.685767	0.656	1.8792	-0.739839	-0.339291	0.463322	-0.818087	-0.390678	-1.10485	0.639042	-0.885346	0.912651	0.435406	-0.346623	0.111012	-0.930442	-0.677202	1.05118	0.00650924	0.450062	1.13338	-1.18961	1.19459
	-0.781236	-0.32672	-0.244926	-0.960357	-0.981913	1.63416	-0.780794	0.917031	-0.313319	-0.292206		0.540304	0.548699	0.275866	-2.60181	-0.867154	0.561236	1.95159	-0.913627	-1.16257	0.581683	1.49382		-0.689708	0.840033	1.05508	-0.684868	0.614456	1.87371	-0.764306	-0.369062	0.525242	-0.806092	-0.408445	-0.926973	0.627575	-0.929427	0.851975	0.40399	-0.27853	0.100271	-0.912189	-0.62294	1.0775	0.0178762	0.454416	1.14094	-1.29221	1.20423
	-0.761435	-0.339935	-0.459733	-0.902802	-1.01479	1.13021	-1.07978	1.23808	-0.104604	-0.215099		0.697055	0.231067	0.0907833	-2.29259	-0.734044	0.652326	1.6736	-0.679597	-1.19669	0.523125	1.3408		-0.686684	0.82324	1.04355	-0.686667	0.57291	1.88578	-0.783453	-0.397902	0.575442	-0.783608	-0.424279	-0.759298	0.624777	-0.973916	0.804161	0.37182	-0.218641	0.087742	-0.888838	-0.549814	1.05881	0.0178762	0.463135	1.15035	-1.436	1.28611
	-0.715388	-0.353151	-0.620785	-0.762745	-1.11316	0.537204	-1.25272	1.42674	0.12358	-0.13753		0.711336	0.072014	0.0765201	-2.06347	-0.601461	0.743417	1.08049	-0.399318	-1.06023	0.289241	1.16532		-0.681847	0.794032	1.03454	-0.699244	0.538805	1.91212	-0.794088	-0.436976	0.572096	-0.779114	-0.438529	-0.60501	0.63261	-1.00358	0.770003	0.33852	-0.165041	0.0826705	-0.862692	-0.500269	1.02064	0.0615186	0.515025	1.14094	-1.54963	1.32031
	-0.655984	-0.379583	-0.808502	-0.573188	-1.11316	-0.0112747	-1.09554	1.21916	0.27525	-0.0211761		0.62565	0.0918956	0.247339	-1.7842	-0.579276	0.77942	0.561637	-0.212094	-0.958294	0.113916	0.880689		-0.670356	0.756792	1.02072	-0.719902	0.509663	1.94175	-0.81217	-0.476978	0.531935	-0.76862	-0.454537	-0.469848	0.654148	-1.02253	0.740271	0.306978	-0.105426	0.0799854	-0.838355	-0.516784	0.982493	0.164575	0.506305	1.13939	-1.64193	1.2813
	-0.530733	-0.359759	-0.978513	-0.400131	-1.09124	-0.351953	-0.686258	0.841386	0.408357	0.191677		0.483181	0.27083	0.403896	-1.46524	-0.401795	0.451926	0.41314	-0.118482	-0.92418	0.0699977	0.354777		-0.672776	0.71298	1.02415	-0.733379	0.482998	1.9615	-0.837699	-0.502097	0.473366	-0.755129	-0.469492	-0.357639	0.68016	-1.04642	0.70571	0.280588	-0.0428027	0.0847581	-0.818787	-0.561604	0.955782	0.300268	0.463135	1.12103	-1.71179	1.26251
	-0.425283	-0.168446	-0.978513	-0.235324	-1.01479	-0.618771	-0.214329	0.331227	0.579042	0.501492		0.297869	0.588462	0.575055	-1.23588	-0.136102	0.270178	0.468826	-0.118482	-0.719902	0.0699977	0.0262782		-0.686684	0.664059	1.04355	-0.745057	0.459437	1.98455	-0.84621	-0.54396	0.399736	-0.720651	-0.487612	-0.260095	0.704216	-1.06002	0.669148	0.260608	0.0211869	0.0871445	-0.805467	-0.613743	0.943956	0.417621	0.367205	1.12412	-1.74453	1.30538
	-0.39228	-0.0232308	-0.924971	-0.21902	-0.970955	-0.900432	0.399404	-0.386058	0.541011	0.888876		0.0125899	1.12432	0.674558	-1.19619	0.417997	0.197306	0.468826	-0.141885	-0.634617	0.0846372	-0.0175913		-0.691523	0.610026	1.04469	-0.767513	0.442073	1.99991	-0.837699	-0.593267	0.311045	-0.671184	-0.507668	-0.183272	0.732749	-1.0592	0.622134	0.244272	0.0903728	0.0844594	-0.799218	-0.67484	0.917631	0.560647	0.258202	1.11795	-1.74084	1.36319
	-0.346234	0.0164163	-0.692246	-0.293075	-0.894244	-0.870746	0.934358	-0.763837	0.27525	1.19869		-0.258408	1.42254	0.646371	-1.05668	0.949384	0.142651	0.487388	-0.446125	-0.685788	0.31852	-0.0175913		-0.69636	0.558911	1.03214	-0.772905	0.429672	1.99881	-0.835572	-0.643502	0.22403	-0.624867	-0.528252	-0.119834	0.76128	-1.05343	0.566281	0.229695	0.159288	0.0784917	-0.796587	-0.781235	0.894729	0.769329	0.149186	1.10854	-1.68569	1.40702
	-0.379237	0.0362398	-0.486398	-0.342576	-0.741083	-0.826218	1.35902	-0.990774	-0.104604	1.60547		-0.272689	1.44195	0.446685	-0.697786	1.326	0.0702123	0.85819	-0.843418	-0.907123	0.640241	0.0920824		-0.706036	0.518022	0.993333	-0.766614	0.419752	1.99662	-0.848337	-0.678949	0.173825	-0.573753	-0.552353	-0.066279	0.786735	-1.05673	0.493952	0.217379	0.225739	0.0623848	-0.797738	-0.830541	0.894729	0.916388	-0.0431032	1.11795	-1.58639	1.53178
	-0.478086	0.0625139	-0.280763	-0.284825	-0.555046	-0.782042	1.51658	-0.93404	-0.408396	2.01224		-0.14416	1.24361	0.20455	-0.47841	1.61441	-0.184842	1.3028	-1.1237	-1.04358	0.844845	0.157887		-0.722968	0.479322	0.947683	-0.772006	0.409209	1.99881	-0.866419	-0.701182	0.143703	-0.542424	-0.572584	-0.027708	0.808833	-1.06826	0.426048	0.205191	0.279339	0.0376215	-0.803822	-0.802236	0.89855	0.997072	-0.164764	1.13029	-1.45769	1.71964
	-0.590137	0.0691217	-0.0749145	-0.235324	-0.401886	-0.84106	1.40629	-0.782748	-0.731203	2.28327		-0.0873767	0.985621	0.0337303	-0.458446	2.0354	-0.36659	1.22899	-1.35717	-1.02652	0.771648	0.26756		-0.735667	0.43259	0.892901	-0.793568	0.395567	1.99333	-0.872908	-0.725464	0.135339	-0.509446	-0.588944	0.00098264	0.832609	-1.08927	0.373812	0.190237	0.322546	0.000328968	-0.814018	-0.76685	0.89855	1.09206	-0.199643	1.15961	-1.29957	1.86463
	-0.675786	-0.0891519	0.0413417	-0.301325	-0.237766	-0.855903	1.31213	-0.442792	-1.11106	2.36084		-0.172722	0.68787	-0.0803757	-0.398551	2.34546	-0.475899	1.06193	-1.40398	-1.04358	0.640241	0.157887		-0.746552	0.393161	0.824421	-0.809824	0.378206	1.97138	-0.883544	-0.736627	0.143703	-0.50195	-0.595983	0.0108629	0.862259	-1.13417	0.325188	0.174152	0.350986	-0.0399438	-0.831449	-0.747973	0.90618	1.17311	-0.147324	1.17503	-1.14512	1.98506
	-0.669185	-0.260799	0.193435	-0.317826	-0.117221	-0.915275	0.96587	0.085828	-1.3578	2.28327		-0.187003	0.290712	-0.293985	-0.219106	2.50023	-0.566556	1.15474	-1.5678	-1.06023	0.596322	0.0262782		-0.76294	0.352269	0.761649	-0.80803	0.354644	1.95053	-0.894183	-0.749652	0.1504	-0.53193	-0.598973	0.0159626	0.885754	-1.20215	0.287821	0.157691	0.361923	-0.0814116	-0.856445	-0.719667	0.932505	1.18411	-0.0513941	1.18275	-0.975961	2.08622
	-0.682386	-0.359759	0.184476	-0.235324	0.00306408	-1.03402	0.572345	0.199297	-1.45288	2.14753		-0.201284	-0.0865654	-0.407751	-0.129502	2.32328	-0.803393	1.33992	-1.1705	-1.09434	0.493846	-0.0828733		-0.77685	0.307729	0.698876	-0.823301	0.330399	1.92968	-0.902691	-0.770119	0.153577	-0.573905	-0.60038	0.0137319	0.907295	-1.29196	0.265317	0.141353	0.359462	-0.127357	-0.891469	-0.653846	0.928695	1.12177	0.113865	1.17503	-0.796141	2.13391
	-0.609938	-0.485151	0.175516	-0.284825	0.145266	-0.915275	0.210708	0.274943	-1.31977	1.89589		-0.329813	-0.364434	-0.364961	-0.229088	2.05705	-1.23976	1.26567	-0.539179	-0.890066	0.216044	-0.521046		-0.791363	0.251432	0.650941	-0.843065	0.300014	1.89895	-0.914392	-0.803611	0.153577	-0.605381	-0.598269	0.00416711	0.932468	-1.40236	0.257682	0.125772	0.346882	-0.177179	-0.933566	-0.656209	0.902359	1.07776	0.323607	1.15498	-0.652354	2.1103
	-0.431883	-0.603935	0.175516	-0.482633	0.232936	-0.870746	-0.167061	0.331227	-1.2247	1.56668		-0.572248	-0.404198	-0.293985	-0.259035	1.61441	-1.42194	1.1733	-0.0956366	-0.600503	-0.163886	-0.849545		-0.802248	0.196742	0.609856	-0.853843	0.260329	1.84299	-0.926092	-0.856639	0.147054	-0.606882	-0.598973	0.00321329	0.959044	-1.53172	0.248844	0.113833	0.329927	-0.229984	-0.978953	-0.717305	0.917631	1.05941	0.489308	1.10699	-0.512612	1.97975
	-0.240784	-0.762208	0.104056	-0.704994	0.418972	-0.796885	-0.30849	0.350138	-0.920904	1.23748		-0.786122	-0.166092	-0.308248	-0.169431	0.905014	-1.54904	1.48842	0.255409	-0.532275	-0.281002	-0.937284		-0.809504	0.153588	0.560777	-0.871813	0.230566	1.7936	-0.954813	-0.916177	0.115092	-0.588892	-0.604778	0.00576315	0.980582	-1.66932	0.237592	0.10554	0.300943	-0.281595	-1.02648	-0.783358	0.879093	0.99341	0.576076	1.00995	-0.398624	1.85981
	-0.115533	-0.880992	-0.0211593	-0.787496	0.561175	-0.707828	-0.591722	0.199297	-0.484004	1.12158		-0.771842	0.0128426	-0.279722	-0.0396602	0.395812	-1.78587	1.63648	0.582493	-0.566389	-0.36849	-0.849545		-0.814343	0.103935	0.510559	-0.903254	0.212583	1.74312	-0.98885	-0.977577	0.0749304	-0.555915	-0.61639	0.016601	0.990932	-1.80939	0.235585	0.0971195	0.265937	-0.331715	-1.07203	-0.839976	0.791716	0.908694	0.61575	0.886519	-0.292341	1.75866
	-0.0693294	-0.947071	-0.227008	-0.82855	0.725294	-0.530067	-0.702014	-0.0650134	-0.104604	1.15991		-0.74328	0.131659	0.0337303	0.0998557	-0.0695468	-2.09515	1.50698	0.956384	-0.600503	-0.69021	-0.981153		-0.814343	0.0557429	0.446648	-0.961644	0.211343	1.68716	-1.02289	-1.03154	0.0565229	-0.50195	-0.627296	0.0328578	1.00296	-1.9511	0.233976	0.0902091	0.225465	-0.371693	-1.11363	-0.884804	0.700142	0.813703	0.633203	0.767717	-0.145256	1.64786
	-0.0166829	-1.01299	-0.397019	-0.869801	0.856798	-0.470696	-0.670502	-0.00827901	0.294265	1.27626		-0.700437	0.370238	0.403896	0.0699085	-0.37961	-2.20402	1.43273	0.699509	-0.583446	-1.11406	-1.11276		-0.815553	0.00463028	0.387297	-1.02543	0.217545	1.6212	-1.06437	-1.07061	0.0916621	-0.427002	-0.638203	0.051349	1.01359	-2.07881	0.231164	0.0863127	0.179797	-0.404508	-1.14833	-0.939298	0.696321	0.740354	0.602677	0.673447	-0.00514127	1.60452
	-0.0100825	-1.01299	-0.549112	-0.894552	0.84584	-0.574243	-0.607478	-0.0461019	0.693134	1.33444		-0.671875	0.628225	0.532265	0.129803	-0.33524	-1.89475	1.43273	0.138394	-0.804781	-1.37722	-0.82761		-0.812528	-0.03553	0.322242	-1.08292	0.233046	1.54	-1.09735	-1.09387	0.118438	-0.344558	-0.649287	0.0660098	1.01387	-2.17851	0.225138	0.0829197	0.127839	-0.429271	-1.17842	-0.948734	0.696321	0.710647	0.62447	0.564057	0.13459	1.50336
	-0.062729	-0.953679	-0.64745	-0.944053	0.75817	-0.648457	-0.38727	-0.121748	1.05397	1.35383		-0.472282	0.786805	0.518002	0.179477	-0.113917	-1.64013	1.24755	-0.165288	-1.19669	-1.53825	-0.477176		-0.809504	-0.0625464	0.254906	-1.13681	0.256609	1.48183	-1.11756	-1.09573	0.136845	-0.293596	-0.656676	0.0669674	1.00883	-2.23701	0.224333	0.0767628	0.0715042	-0.443589	-1.2044	-0.931987	0.608182	0.678011	0.628836	0.471483	0.266978	1.47927
	-0.148535	-0.894208	-0.728082	-0.911052	0.572133	-0.752357	-0.198573	-0.102836	0.996926	1.33444		-0.115939	0.489054	0.617844	0.199442	0.129591	-1.33085	0.85819	-0.305706	-1.55448	-1.71358	-0.148678		-0.807691	-0.0822621	0.203548	-1.15838	0.267771	1.42148	-1.11756	-1.07898	0.182024	-0.271112	-0.659842	0.058041	1.00016	-2.2436	0.225138	0.0683439	0.0222822	-0.448959	-1.22298	-0.889521	0.574227	0.692678	0.65892	0.425198	0.384649	1.50336
	-0.168179	-0.815071	-0.799543	-0.861551	0.375138	-0.900432	0.116172	0.0290936	0.93988	1.1793		0.0982755	0.0128426	0.731611	0.199442	0.240517	-1.13089	0.69113	-0.539179	-1.8611	-1.88891	0.245626		-0.804667	-0.0851824	0.158922	-1.15388	0.26467	1.36551	-1.11543	-1.04363	0.217168	-0.251773	-0.662307	0.0424226	0.990372	-2.19046	0.221924	0.0571597	-0.0187377	-0.451943	-1.23713	-0.832903	0.555146	0.769329	0.698607	0.395881	0.483578	1.4889
	-0.18798	-0.775424	-0.844339	-0.787496	0.112651	-0.930117	0.41516	0.142562	0.93988	0.947053		0.155059	-0.404198	0.489475	0.15975	0.373627	-1.02158	0.50595	-0.843418	-2.1336	-1.94746	0.596059		-0.804667	-0.0749612	0.122402	-1.11795	0.246069	1.30077	-1.12819	-0.994323	0.223861	-0.236633	-0.667057	0.0201085	0.974426	-2.07716	0.217503	0.0428341	-0.0477252	-0.464174	-1.24749	-0.774162	0.543319	0.883381	0.716047	0.35253	0.542781	1.4889
	-0.240784	-0.742542	-0.853298	-0.696744	-0.182973	-0.752357	0.666881	-0.0271905	0.769195	0.676023		0.183621	-0.662185	0.176023	0.38887	0.417997	-1.00336	0.116587	-0.726403	-2.32083	-1.80142	0.924558		-0.801643	-0.043562	0.0915853	-1.06405	0.211964	1.24699	-1.14	-0.948737	0.177007	-0.241279	-0.670574	-0.00188643	0.958204	-1.91114	0.205446	0.0229793	-0.0665938	-0.477599	-1.25538	-0.729335	0.459376	1.00808	0.741777	0.307937	0.572195	1.49372
	-0.214382	-0.742542	-0.951636	-0.523687	-0.28134	-0.574243	0.918602	-0.102836	0.370326	0.559669		0.183621	-0.821238	0.20455	0.558333	0.240517	-1.00336	-0.291339	-0.352512	-2.372	-1.74286	1.23112		-0.79983	0.00317011	0.0676159	-1.00296	0.162357	1.21517	-1.15064	-0.907898	0.130153	-0.275758	-0.671102	-0.00985902	0.944776	-1.70681	0.194999	-0.00315974	-0.0758944	-0.49371	-1.26097	-0.71495	0.352917	1.08473	0.741777	0.29251	0.54609	1.58043
	-0.214382	-0.84811	-1.15748	-0.177769	-0.215849	-0.233564	1.1073	-0.273039	-0.161197	0.637238		-0.0302529	-1.09911	0.290129	0.727796	0.129591	-0.89405	-0.550768	-0.235497	-2.28671	-1.55289	1.36273		-0.793178	0.0542827	0.0310953	-0.938288	0.115232	1.17347	-1.17617	-0.872545	0.0966842	-0.296741	-0.669871	0.00129805	0.929113	-1.48929	0.174507	-0.0326903	-0.0821829	-0.511609	-1.26689	-0.710232	0.310945	1.15441	0.768365	0.28634	0.490932	1.6233
	-0.253985	-0.861326	-1.27374	0.176595	-0.0733858	0.196525	1.13881	-0.480615	-0.256274	0.734199		-0.458001	-0.880883	0.275866	0.877294	0.0191936	-1.05801	-0.643579	-0.0956366	-2.03126	-1.31901	1.10004		-0.781687	0.107587	-0.0259695	-0.883491	0.0767872	1.12957	-1.22084	-0.857662	0.0565229	-0.30274	-0.668464	0.0319002	0.919323	-1.28248	0.142764	-0.0638552	-0.094763	-0.531895	-1.27593	-0.734059	0.253713	1.17311	0.807182	0.28788	0.447171	1.60933
	-0.326433	-0.834895	-1.29166	0.464958	0.0468988	0.596575	1.21759	-0.707102	-0.275289	0.869484		-0.771842	-0.225737	0.233076	0.897259	-0.158287	-1.11267	-0.698823	0.138394	-1.75876	-1.08513	0.617994		-0.778059	0.153588	-0.0898846	-0.819709	0.037102	1.08787	-1.26658	-0.866035	0.0297471	-0.322226	-0.663538	0.0803551	0.92016	-1.09669	0.105396	-0.092003	-0.114998	-0.553077	-1.28596	-0.7928	0.227002	1.15808	0.898745	0.298529	0.432091	1.58524
	-0.352835	-0.768816	-1.36333	0.72032	0.101692	0.907921	1.29637	-0.952951	-0.484004	0.966445		-0.957154	0.409528	0.332919	0.847585	-0.29087	-1.11267	-0.587892	0.32506	-1.53742	-0.836605	0.464451		-0.779268	0.192288	-0.159504	-0.747841	0.00485866	1.05715	-1.29849	-0.880918	0.0145165	-0.34471	-0.652454	0.145705	0.929113	-0.931485	0.0607912	-0.120277	-0.149455	-0.56561	-1.2955	-0.884804	0.138862	1.14377	1.07361	0.338795	0.399367	1.50818
	-0.326433	-0.716111	-1.43479	0.959182	0.167184	1.10053	1.40629	-1.10379	-0.655142	1.00523		-1.11424	0.747042	0.532265	0.658157	-0.37961	-1.23976	-0.291339	0.302215	-1.46919	-0.807326	0.442516		-0.788339	0.213461	-0.238252	-0.664296	-0.0187048	1.01983	-1.31764	-0.88371	0.0145165	-0.368695	-0.637325	0.221255	0.941421	-0.798833	0.008958	-0.145787	-0.199499	-0.577243	-1.30668	-0.957937	0.0514847	1.1291	1.27811	0.358852	0.340526	1.37282
	-0.339634	-0.689679	-1.35437	1.09099	0.0688162	1.20442	1.51658	-1.29291	-0.560066	0.811307		-1.18531	0.826568	0.546528	0.498676	-0.468351	-1.64013	0.153711	0.32506	-1.46919	-0.69021	0.135952		-0.804727	0.214193	-0.324994	-0.587042	-0.0360665	0.973742	-1.33572	-0.870685	0.0329239	-0.382182	-0.622372	0.294574	0.962119	-0.701197	-0.0617624	-0.163883	-0.264857	-0.592158	-1.31721	-0.988837	0.0171432	1.13644	1.47477	0.357155	0.32949	1.22879
	-0.326433	-0.597327	-1.14852	1.15699	-0.193931	1.13021	1.64225	-1.33073	-0.199228	0.288639		-1.05712	1.02538	0.575055	0.289284	-0.601461	-2.11337	0.635444	0.582493	-1.38391	-0.646292	-0.126743		-0.838531	0.210541	-0.399178	-0.503497	-0.0546681	0.915583	-1.3421	-0.852078	0.0546777	-0.403169	-0.606714	0.362151	0.990652	-0.624983	-0.138509	-0.176198	-0.342249	-0.617818	-1.32576	-1.00512	-0.0515399	1.11444	1.64003	0.34188	0.35119	1.07465
	-0.247385	-0.603935	-1.07706	1.23929	-0.52217	1.056	1.84708	-1.50048	-0.161197	-0.195707		-0.857527	0.906094	0.703084	0.15975	-0.579276	-2.29511	0.969121	0.55909	-1.33314	-0.850896	-0.0609386		-0.894772	0.190828	-0.473365	-0.418243	-0.0751935	0.851933	-1.33359	-0.813007	0.047985	-0.431648	-0.587537	0.42049	1.01862	-0.559892	-0.218474	-0.18537	-0.429482	-0.647051	-1.33415	-1.00747	-0.132049	1.14377	1.76691	0.303311	0.395685	0.886778
	-0.128734	-0.65664	-1.09498	1.29705	-0.763001	1.04115	1.98851	-1.70806	-0.218243	-0.640806		-0.74328	0.469173	0.745874	0.199442	-0.42398	-2.34977	1.08049	0.348463	-1.3502	-1.1287	0.157887		-0.949862	0.171841	-0.556679	-0.358868	-0.0869743	0.777311	-1.31551	-0.762769	0.0362703	-0.437648	-0.570296	0.463203	1.03737	-0.504687	-0.308479	-0.194167	-0.526289	-0.677185	-1.3422	-0.97209	-0.246127	1.16907	1.78435	0.270756	0.395685	0.703254
	-0.0891308	-0.722719	-1.01435	1.34655	-0.795877	0.745004	1.97275	-1.70806	-0.0855885	-0.989405		-0.714718	0.0918956	0.646371	0.259336	-0.269213	-2.18581	1.09906	0.302215	-1.29903	-1.42114	0.157887		-1.0055	0.152856	-0.624016	-0.308648	-0.101795	0.691716	-1.30487	-0.706952	0.0262312	-0.427154	-0.556574	0.49572	1.05135	-0.473379	-0.402906	-0.198063	-0.626102	-0.718653	-1.35223	-0.915472	-0.31481	1.19512	1.68842	0.207652	0.417384	0.554413
	-0.0561285	-0.815071	-0.862257	1.3548	-0.763001	0.359443	1.81557	-1.55722	0.00948804	-1.14454		-0.714718	-0.205855	0.446685	0.319231	0.085749	-1.87653	0.932438	0.371866	-1.16257	-1.45042	-0.126743		-1.0569	0.138984	-0.684506	-0.259243	-0.119839	0.60063	-1.30275	-0.659505	0.0061531	-0.406167	-0.546371	0.519627	1.05974	-0.45649	-0.489299	-0.19932	-0.725371	-0.768474	-1.36046	-0.868289	-0.326636	1.21675	1.50049	0.159668	0.501957	0.467705
	0.00971891	-0.768816	-0.853298	1.4206	-0.697248	0.0332539	1.50082	-1.40593	-0.123619	-0.989405		-0.828965	-0.344553	0.261603	0.309248	0.484553	-1.40373	0.468826	0.0213785	-0.838895	-1.50898	-0.214482		-1.09863	0.135989	-0.739288	-0.202646	-0.134099	0.515035	-1.30711	-0.632526	-0.0356838	-0.364197	-0.5374	0.538752	1.05471	-0.452783	-0.560422	-0.202839	-0.818074	-0.816806	-1.36555	-0.863803	-0.341908	1.20979	1.30035	0.138068	0.557115	0.370889
	0.12837	-0.663248	-0.889135	1.47835	-0.52217	-0.307425	1.04465	-1.40593	-0.389381	-0.563698		-1.0714	-0.483724	0.0907833	0.368905	0.838986	-0.785175	0.042338	-0.585985	-0.634617	-1.64038	-0.126743		-1.12584	0.130221	-0.789506	-0.156834	-0.146501	0.456873	-1.31987	-0.623224	-0.0842134	-0.302888	-0.530714	0.548956	1.04408	-0.472142	-0.6223	-0.207361	-0.896013	-0.854692	-1.36572	-0.861448	-0.280468	1.22775	1.11676	0.14285	0.572195	0.3468
	0.319469	-0.491759	-0.799543	1.36285	-0.259684	-0.618771	0.588101	-1.19835	-0.484004	-0.330991		-1.27099	-0.583132	-0.208405	0.368905	1.08249	-0.0755331	-0.235653	-0.913627	-0.498161	-1.50898	-0.104808		-1.1331	0.14037	-0.819183	-0.102931	-0.153943	0.414076	-1.34114	-0.629828	-0.117682	-0.220444	-0.530185	0.552778	1.02813	-0.514986	-0.680566	-0.212515	-0.95344	-0.893176	-1.35832	-0.85673	-0.162183	1.20245	0.982031	0.158279	0.549762	0.409908
	0.563372	-0.274014	-0.620785	1.21474	0.0359402	-0.796885	0.0846597	-0.896217	-0.54105	-0.253422		-1.29956	-0.622895	-0.379225	0.239372	1.14905	0.433708	-0.309901	-1.19391	-0.123719	-1.18726	-0.170612		-1.13793	0.146213	-0.816897	-0.033762	-0.165105	0.394322	-1.36561	-0.647503	-0.141106	-0.145496	-0.532649	0.560113	1.01275	-0.580901	-0.727174	-0.219301	-0.990904	-0.928979	-1.34483	-0.863803	0.00531695	1.15808	0.894392	0.173708	0.568524	0.501426
	0.912724	-0.05627	-0.477438	0.959182	0.232936	-0.500382	-0.371514	-0.782748	-0.617112	-0.292206		-1.18531	-0.642777	-0.364961	0.139785	1.12686	0.725199	-0.383708	-1.49759	0.319357	-0.953372	-0.236417		-1.13975	0.144753	-0.824887	0.0300201	-0.176885	0.397615	-1.37837	-0.681924	-0.159514	-0.079541	-0.539333	0.562663	0.995687	-0.658766	-0.767357	-0.231364	-1.00431	-0.946878	-1.32181	-0.842339	0.203725	1.07409	0.890026	0.229254	0.568524	0.626178
	1.26868	0.234161	-0.450774	0.670819	0.364179	0.0332539	-0.733526	-0.707102	-0.408396	-0.486129		-0.914311	-0.56325	-0.322511	0.0998557	0.816801	0.998038	-0.383708	-1.82467	0.762028	-0.953372	0.0262782		-1.14217	0.14037	-0.823747	0.0803251	-0.189906	0.421758	-1.38582	-0.721929	-0.156167	0.016394	-0.551122	0.557244	0.980862	-0.744041	-0.805127	-0.248705	-0.991725	-0.946281	-1.28843	-0.799873	0.387259	0.963703	0.95543	0.28634	0.560798	0.674829
	1.53898	0.418866	-0.397019	0.382456	0.594051	0.611418	-0.953735	-0.631907	0.00948804	-0.95062		-0.60081	-0.56325	-0.364961	0.15975	0.240517	1.12513	-0.179966	-1.5678	1.00083	-1.02657	0.179821		-1.15487	0.123577	-0.812332	0.118952	-0.20603	0.442496	-1.38476	-0.75449	-0.169722	0.0943392	-0.568539	0.54481	0.973589	-0.823963	-0.83245	-0.266926	-0.96219	-0.931066	-1.24633	-0.734059	0.531868	0.879719	0.97287	0.324757	0.619638	0.67002
	1.78288	0.478336	-0.361182	0.135344	0.802005	1.30797	-0.906467	-0.480615	0.408357	-1.49314		-0.158441	-0.443961	-0.351038	0.15975	-0.42398	1.03447	-0.0133486	-1.26412	1.2051	-1.15798	0.0262782		-1.17603	0.100941	-0.788366	0.160278	-0.230831	0.441401	-1.3805	-0.775886	-0.193152	0.148304	-0.593168	0.526003	0.966317	-0.894407	-0.84772	-0.28741	-0.929649	-0.906008	-1.19733	-0.66305	0.604361	0.82471	0.999471	0.337255	0.708255	0.588135
	1.89494	0.524434	-0.38806	-0.00471242	0.92229	1.85645	-0.828062	-0.423881	0.78821	-1.706		0.16934	-0.106447	-0.208405	0.0998557	-0.911525	0.761202	0.0237758	-1.1705	1.29039	-1.37722	-0.0395261		-1.20324	0.0680837	-0.76223	0.177342	-0.262456	0.427135	-1.36455	-0.78798	-0.208213	0.182778	-0.621491	0.503689	0.963519	-0.95497	-0.846518	-0.310154	-0.894373	-0.863345	-1.14158	-0.582837	0.631459	0.788029	1.02564	0.34188	0.803503	0.501426
	1.94098	0.544257	-0.459733	-0.153019	0.944207	2.19748	-0.591722	-0.404969	1.22466	-1.82235		0.32643	0.290712	-0.122826	0.149768	-1.24377	0.524799	-0.0685931	-1.03009	1.03494	-1.80142	0.0482129		-1.23288	0.0359555	-0.738261	0.176448	-0.29284	0.396409	-1.35816	-0.787051	-0.245028	0.224748	-0.652454	0.478506	0.962679	-0.999051	-0.830442	-0.332145	-0.85171	-0.806958	-1.0768	-0.476681	0.650529	0.747688	1.04264	0.327842	0.903156	0.385819
	1.95418	0.557473	-0.629531	-0.177769	0.933248	2.2717	-0.198573	-0.499527	1.7186	-1.89992		0.411776	0.508936	-0.0946389	0.269319	-1.62039	0.233742	-0.0133486	-0.936473	0.472464	-2.16671	0.26756		-1.26432	0.0125883	-0.69375	0.172855	-0.319502	0.352512	-1.36029	-0.776817	-0.296899	0.274215	-0.684648	0.453642	0.966874	-1.02418	-0.800706	-0.354262	-0.810146	-0.755348	-1.00724	-0.406142	0.639089	0.740354	1.06052	0.280169	1.03554	0.2413
	2.05303	0.49816	-0.75496	-0.111768	0.856798	2.12327	0.179196	-0.782748	2.07944	-1.93824		0.32643	0.786805	-0.00905943	0.309248	-1.7535	-0.0208786	0.22796	-0.843418	-0.106662	-2.3863	0.26756		-1.29154	0.00163595	-0.645815	0.170157	-0.340586	0.29435	-1.37093	-0.767513	-0.390612	0.272718	-0.718778	0.434831	0.972469	-1.0386	-0.760527	-0.376003	-0.772953	-0.701649	-0.939322	-0.358959	0.585666	0.758694	1.06488	0.229254	1.0793	0.217225
	2.23769	0.432081	-0.808502	-0.0212127	0.626927	1.81192	0.572345	-1.17944	2.26914	-1.82235		0.283588	1.16408	0.176023	0.309248	-1.48728	-0.130188	0.50595	-0.913627	-0.685788	-2.50307	0.464451		-1.31451	0.0147797	-0.58875	0.162071	-0.359188	0.232895	-1.39646	-0.776817	-0.475956	0.272718	-0.754843	0.427501	0.977504	-1.05549	-0.724362	-0.400506	-0.728654	-0.647649	-0.875356	-0.354003	0.600552	0.784368	1.17389	0.162753	1.03922	0.274548
	2.38274	0.484944	-0.75496	-0.0377131	0.287729	1.41187	0.80831	-1.51939	2.45929	-1.5901		0.112216	1.28337	0.275866	0.368905	-1.00027	-0.20306	0.635444	-0.843418	-1.24786	-2.44451	0.79295		-1.33447	0.0512884	-0.512284	0.158479	-0.361048	0.167053	-1.42624	-0.796353	-0.551257	0.301197	-0.786509	0.433239	0.984777	-1.0662	-0.69302	-0.427021	-0.671771	-0.591863	-0.816319	-0.368394	0.639089	0.761995	1.31342	0.113381	0.980386	0.3468
	2.54744	0.511376	-0.674327	-0.0542134	-0.0953032	1.13021	1.07616	-1.85935	2.59195	-1.41557		-0.015972	1.1442	0.304392	0.428799	-0.668017	-0.36659	0.69113	-0.562582	-1.50331	-2.3131	0.858754		-1.35261	0.106782	-0.436957	0.174649	-0.351748	0.103403	-1.46666	-0.81868	-0.631579	0.338673	-0.816241	0.446627	0.995407	-1.07196	-0.668912	-0.45517	-0.60696	-0.538759	-0.766165	-0.406142	0.650529	0.725686	1.40063	0.0825253	0.93588	0.3468
	2.71229	0.49816	-0.593908	0.0693426	-0.467377	0.789179	1.1073	-2.27495	2.5349	-1.04758		-0.0588148	1.08503	0.432422	0.38887	-0.42398	-0.566556	0.932438	-0.2589	-1.46919	-2.12314	0.639929		-1.3641	0.17907	-0.358205	0.192618	-0.336245	0.0221976	-1.48474	-0.853104	-0.685131	0.37015	-0.845444	0.459061	1.01163	-1.08309	-0.652037	-0.486711	-0.540235	-0.487148	-0.725383	-0.486348	0.611991	0.685345	1.45732	0.077895	0.825936	0.376187
	2.77814	0.432081	-0.432856	0.176595	-0.773959	0.4485	0.918602	-2.4447	2.26914	-0.544306		-0.158441	0.925976	0.589318	0.259336	-0.0917319	-0.639429	1.04337	0.11499	-1.1114	-1.9621	0.333365		-1.37438	0.266694	-0.279457	0.212382	-0.316402	-0.0809565	-1.49655	-0.894967	-0.737007	0.391137	-0.871131	0.47436	1.02758	-1.10369	-0.638773	-0.518002	-0.474876	-0.424495	-0.693154	-0.575996	0.578036	0.651965	1.49613	0.093478	0.674796	0.42435
	2.63969	0.319905	-0.289722	0.2424	-0.92712	0.3446	0.824066	-2.33124	2.02239	0.0370008		-0.130219	0.608344	0.703084	0.11982	0.129591	-0.766956	0.85819	0.278812	-0.770667	-1.9621	0.135952		-1.38956	0.362347	-0.201848	0.226753	-0.289739	-0.179722	-1.504	-0.943342	-0.755414	0.42696	-0.89101	0.49062	1.04044	-1.12964	-0.631942	-0.548664	-0.41444	-0.358566	-0.666843	-0.665405	0.574227	0.626663	1.52709	0.122793	0.612284	0.366066
	2.41559	0.240768	-0.244926	0.225899	-1.06932	0.389129	0.745661	-2.08584	1.81368	0.637238		-0.0730957	0.290712	0.717347	-0.0196954	0.085749	-0.966923	0.616881	0.11499	-0.430339	-2.15207	-0.236417		-1.39803	0.454351	-0.128803	0.257295	-0.243233	-0.286169	-1.48591	-0.96288	-0.767124	0.476426	-0.90438	0.497312	1.05415	-1.15106	-0.627924	-0.578068	-0.36604	-0.295916	-0.644643	-0.722023	0.490283	0.553313	1.51401	0.199936	0.597939	0.2413
	2.26409	0.0230242	-0.271803	0.333151	-1.11316	0.507518	0.651125	-1.72697	1.68057	1.04401		0.0982755	0.191304	0.802927	-0.209123	-0.136102	-1.11267	0.41314	-0.2589	0.0127373	-2.37166	-0.652654		-1.39984	0.53102	-0.0899969	0.279666	-0.196169	-0.38274	-1.45613	-0.968555	-0.768799	0.483922	-0.917399	0.500181	1.06506	-1.17331	-0.628728	-0.605338	-0.329942	-0.237143	-0.625405	-0.752691	0.375808	0.508939	1.45296	0.255482	0.619638	0.169048
	2.19148	-0.28723	-0.316386	0.514262	-1.08028	0.655947	0.399404	-1.21726	1.75663	1.19869		0.397495	0.111777	0.94522	-0.31893	-0.37961	-1.05801	0.431702	-0.749806	0.268186	-2.75159	-0.63072		-1.39984	0.601846	-0.0671703	0.299429	-0.152145	-0.456263	-1.4189	-0.977857	-0.765453	0.450945	-0.929714	0.50592	1.06813	-1.19597	-0.624709	-0.629088	-0.310526	-0.185533	-0.605178	-0.755053	0.318576	0.512611	1.42201	0.28634	0.649426	0.130517
	2.15204	-0.623758	-0.414937	0.588514	-1.1022	0.937607	0.289112	-0.556261	1.88929	0.966445		0.654212	-0.14621	0.959483	-0.418516	-0.645832	-0.857613	0.357453	-1.24071	0.353471	-3.02939	-0.455242		-1.39863	0.671214	-0.0694526	0.332664	-0.105018	-0.484798	-1.39976	-0.978789	-0.772146	0.390985	-0.940795	0.521223	1.06674	-1.21244	-0.619488	-0.650074	-0.308065	-0.140185	-0.587418	-0.752691	0.33727	0.542318	1.4704	0.306397	0.711938	0.0630733
	2.16508	-0.861326	-0.593908	0.646068	-1.23344	1.13021	0.446672	0.0290936	1.94633	0.695415		0.868086	-0.126329	0.90243	-0.47841	-0.867154	-0.566556	0.22796	-1.75446	0.182901	-3.13187	-0.433307		-1.38714	0.73547	-0.0888574	0.365904	-0.0423902	-0.474921	-1.3955	-0.977857	-0.763777	0.326531	-0.951703	0.544171	1.06394	-1.2211	-0.608639	-0.670558	-0.316541	-0.107665	-0.568672	-0.745618	0.352917	0.542318	1.50049	0.303311	0.785485	-0.0284446
	2.32994	-0.960286	-0.719123	0.70382	-1.3759	1.08568	0.478184	0.595987	1.7186	0.366208		0.882367	0.0128426	0.81719	-0.528322	-1.00027	-0.384808	0.153711	-2.12891	0.0639083	-3.08795	-0.58685		-1.369	0.795346	-0.105977	0.399139	0.0202375	-0.457362	-1.38699	-0.962972	-0.765618	0.250082	-0.962434	0.577642	1.06282	-1.22234	-0.589349	-0.688652	-0.332948	-0.0864866	-0.544991	-0.722023	0.33727	0.498304	1.56198	0.273842	0.851669	-0.100697
	2.51444	-1.03282	-0.817461	0.835626	-1.31015	1.04115	0.41516	1.21916	1.49087	-0.176314		0.711336	0.0918956	0.745874	-0.558032	-1.15503	-0.111969	0.116587	-2.31558	0.0639083	-2.81015	-0.58685		-1.35388	0.853031	-0.131085	0.41531	0.0599207	-0.414565	-1.39976	-0.959251	-0.753908	0.140656	-0.976685	0.627374	1.05806	-1.22646	-0.560824	-0.702726	-0.362209	-0.0688823	-0.517694	-0.689232	0.349096	0.47263	1.58334	0.201481	0.899484	-0.14454
	2.61344	-1.07907	-0.933931	0.868626	-1.08028	0.893079	0.462428	1.61585	1.20564	-0.563698		0.426057	-0.00703903	0.489475	-0.488393	-1.33251	0.142651	0.301766	-2.456	0.0639083	-2.62018	-0.455242		-1.33574	0.923785	-0.153912	0.429686	0.0958859	-0.357498	-1.41996	-0.969484	-0.74554	0.0627108	-0.99164	0.689852	1.05695	-1.23758	-0.519836	-0.715671	-0.404598	-0.0509829	-0.489905	-0.651491	0.352917	0.457602	1.60994	0.134983	0.899484	-0.216792
	2.64629	-0.98011	-1.04123	0.778071	-0.806835	0.685632	0.682637	1.7667	0.522449	-0.795944		-0.0302529	-0.0269206	0.0194671	-0.328912	-1.48728	0.324833	0.320329	-2.59586	0.0127373	-2.21063	-0.564915		-1.31699	0.998994	-0.157334	0.435073	0.12627	-0.312506	-1.43911	-0.977857	-0.727132	0.0237382	-1.0029	0.764447	1.06086	-1.24911	-0.47604	-0.72874	-0.449172	-0.032486	-0.46343	-0.644172	0.341091	0.39928	1.6361	0.073421	0.910509	-0.240867
	2.65289	-0.74915	-1.02331	0.679069	-0.347092	0.403972	0.88709	1.74778	-0.161197	-0.737767		-0.372655	-0.00703903	-0.507594	-0.0895722	-1.39907	0.415924	0.209398	-2.64266	0.0809653	-1.8307	-0.499111		-1.30067	1.0669	-0.133368	0.426094	0.142392	-0.282987	-1.44656	-0.98623	-0.712071	0.00425188	-1.00958	0.841589	1.0589	-1.25735	-0.425007	-0.740551	-0.492927	-0.0178692	-0.435309	-0.604308	0.264778	0.369945	1.5877	0.0007522	0.925217	-0.274115
	2.73869	-0.55768	-0.951636	0.563763	0.265812	0.300072	0.824066	1.63477	-0.693173	-0.795944		-0.515125	-0.166092	-0.892022	0.199442	-1.3547	0.233742	0.22796	-2.78308	0.404643	-1.58217	0.0262782		-1.28131	1.13043	-0.116249	0.422501	0.131849	-0.238983	-1.43698	-0.991812	-0.725456	-0.00174322	-1.01785	0.916819	1.05051	-1.25776	-0.380004	-0.752489	-0.532851	-0.00563513	-0.410151	-0.535654	0.16214	0.402953	1.52273	-0.0547909	0.946916	-0.360823
	2.75174	-0.504974	-0.889135	0.473208	0.84584	0.374286	0.88709	1.38892	-0.958934	-0.970013		-0.572248	-0.424079	-1.04892	0.568315	-1.44344	0.124433	0.394577	-2.78308	0.762028	-1.24581	0.880689		-1.24866	1.18519	-0.107116	0.43148	0.109528	-0.169956	-1.42209	-1.01879	-0.733825	0.0147455	-1.02788	0.978981	1.03932	-1.24169	-0.337411	-0.765308	-0.568949	0.00898171	-0.390746	-0.483993	0.112538	0.498304	1.38756	-0.105706	0.939562	-0.428252
	2.73209	-0.491759	-0.835379	0.357706	1.18504	0.478186	1.17032	1.03005	-1.14863	-1.06697		-0.429439	-0.603014	-1.26253	0.947171	-1.37688	-0.0390968	0.524513	-2.71287	0.966712	-0.953372	1.64736		-1.2021	1.24506	-0.101524	0.454836	0.090305	-0.0876512	-1.3955	-1.04112	-0.758925	0.035581	-1.03175	1.02807	1.02897	-1.19514	-0.298434	-0.780513	-0.590005	0.0221084	-0.373315	-0.467238	0.0820055	0.667004	1.3047	-0.147209	0.932209	-0.529417
	2.65949	-0.412464	-0.781838	0.300151	1.29436	0.670789	1.28061	0.727917	-1.39583	-1.10576		-0.244127	-0.543369	-1.26253	1.10665	-1.00027	-0.311936	0.50595	-2.68947	1.15393	-0.514885	2.10747		-1.16037	1.29545	-0.0865751	0.479991	0.0710825	0.00891942	-1.36997	-1.05228	-0.79574	0.0207406	-1.02929	1.06218	1.01079	-1.10575	-0.267093	-0.794964	-0.596841	0.029865	-0.354404	-0.474318	0.0778095	0.835344	1.23494	-0.182695	0.954642	-0.673922
	2.50139	-0.366367	-0.656409	0.341402	1.26175	0.759493	1.17032	0.482518	-1.33879	-0.989405		0.0125899	-0.483724	-0.920549	1.11663	-0.601461	-0.766956	0.543075	-2.43259	1.22216	-0.163886	2.54564		-1.11743	1.33269	-0.0809798	0.506041	0.0593017	0.116462	-1.35838	-1.05703	-0.855984	-0.0168829	-1.02454	1.07334	0.987574	-0.978037	-0.246999	-0.809164	-0.595749	0.038219	-0.330726	-0.462521	0.0362244	1.02972	1.14773	-0.213707	0.928899	-0.876238
	2.27729	-0.412464	-0.611826	0.481458	1.07571	0.878236	1.04465	0.331227	-1.13007	-1.02819		0.0697136	-0.305263	-0.422014	1.10665	-0.512721	-1.33085	0.85819	-2.29218	1.0857	0.0992767	2.65479		-1.07026	1.36409	-0.0992418	0.539281	0.0611607	0.221811	-1.35519	-1.06354	-0.90786	-0.0678502	-1.01838	1.06728	0.968554	-0.81696	-0.236954	-0.824872	-0.591922	0.0438879	-0.302441	-0.493189	-0.0210078	1.16174	1.07361	-0.244565	0.910509	-1.05446
	1.85533	-0.498366	-0.531194	0.71207	0.703377	0.937607	0.997382	0.199297	-0.920904	-1.04758		0.0554327	-0.205855	-0.122826	0.947171	-0.512721	-1.53082	1.21043	-1.98849	0.711263	0.406357	2.37016		-1.02733	1.39256	-0.109514	0.561738	0.0803833	0.295338	-1.3605	-1.05703	-0.926268	-0.150294	-1.00519	1.04943	0.953729	-0.637752	-0.226105	-0.837062	-0.590553	0.0447805	-0.267581	-0.566561	-0.0477191	1.26846	1.06488	-0.276811	0.895802	-1.10263
	1.43353	-0.531248	-0.405978	0.983932	0.309647	0.789179	0.80831	0.180385	-0.844843	-1.04758		0.0982755	-0.126329	-0.0375859	0.697849	-0.401795	-1.58547	1.37705	-1.70822	0.217015	0.684159	1.86671		-1.00072	1.42323	-0.114079	0.570722	0.112629	0.331552	-1.36902	-1.01237	-0.90786	-0.246229	-0.983899	1.02776	0.938063	-0.45319	-0.220079	-0.849753	-0.584538	0.0358326	-0.228771	-0.641817	-0.0973211	1.34511	1.13901	-0.284525	0.895802	-1.14117
	1.05778	-0.564288	-0.244926	1.20649	0.0249815	0.507518	0.383648	0.199297	-0.807265	-1.08637		0.126497	-0.166092	0.190286	0.468729	-0.37961	-1.67656	1.58123	-1.26412	-0.276826	0.888763	1.58156		-0.99044	1.42907	-0.123211	0.56533	0.155413	0.324968	-1.37008	-0.981672	-0.866023	-0.309182	-0.961203	0.999065	0.921841	-0.281402	-0.219274	-0.862696	-0.575237	0.0209135	-0.186017	-0.71495	-0.158374	1.34145	1.13901	-0.279897	0.925217	-1.06459
	0.728226	-0.683071	-0.0838737	1.4206	-0.172014	0.181682	0.0216357	0.350138	-0.731203	-1.29922		0.283588	-0.384316	0.418159	0.418817	-0.668017	-1.58547	1.69216	-0.656194	-0.804781	0.918042	1.55962		-0.976532	1.43126	-0.147177	0.555452	0.196338	0.267902	-1.36795	-0.950972	-0.807624	-0.354154	-0.935519	0.967186	0.908693	-0.130624	-0.215657	-0.878404	-0.565122	-0.000264953	-0.140468	-0.797518	-0.219427	1.34145	1.10805	-0.267707	0.93588	-0.910433
	0.484323	-0.834895	-0.0211593	1.58541	-0.314216	0.018411	-0.182817	0.444695	-0.712188	-1.62843		0.526024	-0.642777	0.460949	0.438782	-0.97808	-1.16732	1.65504	-0.2589	-1.06023	0.947321	1.71316		-0.95597	1.43564	-0.185984	0.556351	0.226722	0.183403	-1.34455	-0.918411	-0.733994	-0.393127	-0.905611	0.934672	0.894147	-0.00703318	-0.197575	-0.89449	-0.552268	-0.0309959	-0.0980409	-0.880086	-0.223236	1.32348	1.13901	-0.250581	0.965668	-0.775073
	0.286624	-0.98011	0.0592601	1.64316	-0.336133	-0.144507	-0.434538	0.406872	-0.693173	-1.91931		0.92521	-0.920646	0.475212	0.418817	-1.26596	-0.675865	1.56267	0.138394	-1.09434	1.00553	1.99779		-0.936014	1.43929	-0.213375	0.559944	0.247185	0.0890297	-1.28924	-0.897944	-0.662035	-0.421606	-0.871305	0.906301	0.875964	0.0807171	-0.181504	-0.90869	-0.527381	-0.0596357	-0.0608777	-0.946378	-0.158374	1.31981	1.19962	-0.208925	0.961996	-0.693188
	0.194375	-1.09229	0.113015	1.57716	-0.237766	-0.33711	-0.63899	0.482518	-0.617112	-2.15156		1.28189	-0.841119	0.560791	0.528386	-1.39907	-0.566556	1.39561	0.442075	-1.16257	0.961612	2.3921		-0.910676	1.44221	-0.25446	0.575124	0.255865	-0.0207111	-1.22116	-0.89236	-0.606813	-0.415611	-0.832777	0.874103	0.854146	0.14457	-0.170252	-0.926658	-0.489644	-0.0858891	-0.0283172	-0.995677	-0.0782399	1.26846	1.17826	-0.162792	0.954642	-0.70282
	0.108569	-1.19785	0.113015	1.4206	-0.128179	-0.278092	-0.686258	0.558164	-0.370365	-2.28684		1.58145	-0.523487	0.745874	0.717814	-1.4651	-0.621211	1.28424	0.76916	-1.02652	0.830205	2.67673		-0.873121	1.43857	-0.310385	0.602164	0.248362	-0.134838	-1.14883	-0.913759	-0.601796	-0.415611	-0.793195	0.841589	0.830931	0.196067	-0.161012	-0.942618	-0.44671	-0.111246	0.000787208	-1.0523	0.00912636	1.21675	1.11241	-0.136564	0.932209	-0.727383
	0.00971891	-1.31003	0.104056	1.3548	-0.128179	-0.15935	-0.607478	0.520341	-0.0665732	-2.30623		1.78105	-0.0269206	0.90243	0.877294	-1.39907	-0.36659	1.08049	1.00319	-0.770667	0.596322	2.7206		-0.825409	1.44587	-0.35946	0.653277	0.22852	-0.2358	-1.08182	-0.913759	-0.630242	-0.456084	-0.751148	0.808756	0.805195	0.245502	-0.149761	-0.957823	-0.404869	-0.143169	0.0233168	-1.06433	0.0934565	1.22408	1.10805	-0.111877	0.899484	-0.861782
	0.0229198	-1.34291	0.121974	1.23104	-0.150097	-0.0999783	-0.481806	0.218208	0.27525	-2.24852		1.79533	0.568581	1.05933	0.877294	-1.02245	-0.130188	0.876752	1.00319	-0.481104	0.391718	2.54564		-0.772193	1.45244	-0.416525	0.721552	0.21184	-0.304935	-1.00629	-0.923061	-0.678772	-0.471072	-0.711565	0.772097	0.775265	0.283818	-0.148151	-0.972526	-0.362757	-0.178669	0.0389384	-1.02658	0.16977	1.20611	1.12113	-0.0947509	0.855351	-1.04964
	0.0163194	-1.39577	0.193435	1.04993	-0.20489	-0.114821	-0.293109	-0.00827901	0.617072	-2.22913		1.72392	0.985621	1.23015	0.857567	-0.579276	-0.220845	0.895314	1.00319	-0.276826	0.157835	2.19521		-0.720791	1.45748	-0.48044	0.786228	0.201856	-0.351026	-0.923328	-0.938878	-0.750726	-0.456084	-0.6755	0.734161	0.744777	0.321716	-0.169448	-0.987983	-0.318454	-0.216857	0.0527506	-0.981764	0.207545	1.19878	1.07361	-0.0810209	0.800193	-1.17056
	0.00971891	-1.4156	0.184476	1.01693	-0.215849	-0.203878	0.147684	-0.0650134	0.958895	-2.20973		1.58145	1.46183	1.2872	0.877294	-0.0251766	-0.239063	0.783941	1.05	-0.0213768	-0.0471182	1.64736		-0.666969	1.4612	-0.554624	0.845518	0.195656	-0.389434	-0.870141	-0.945391	-0.836071	-0.430603	-0.64577	0.691448	0.716804	0.379391	-0.193159	-1.00507	-0.280443	-0.263098	0.0665648	-0.924907	0.192285	1.21309	1.00819	-0.0962936	0.752016	-1.14117
	0.0757235	-1.44203	0.139893	1.04168	-0.28134	-0.203878	0.588101	-0.254128	1.18708	-2.17095		1.53861	1.66065	1.37278	0.767726	0.440183	0.0155577	0.672568	0.979787	0.472464	-0.193165	1.05617		-0.626453	1.46412	-0.623104	0.90032	0.193795	-0.400407	-0.835039	-0.94818	-0.908025	-0.432251	-0.623955	0.651919	0.68939	0.443662	-0.218474	-1.02015	-0.253643	-0.319485	0.0800497	-0.852013	0.154509	1.28644	0.97287	-0.130393	0.685821	-1.02557
	0.247021	-1.48813	0.0950969	1.05818	-0.336133	-0.292582	0.745661	-0.480615	1.24367	-2.01581		1.53861	1.72029	1.32999	0.468729	0.838986	0.197306	0.654006	0.652702	0.915541	-0.310281	0.639929		-0.604682	1.46916	-0.701856	0.950625	0.196896	-0.382848	-0.806426	-0.951901	-0.963247	-0.442741	-0.607769	0.609841	0.664498	0.503394	-0.253432	-1.03875	-0.241885	-0.375569	0.0940265	-0.724385	0.123602	1.35979	0.934066	-0.144123	0.656779	-0.905624
	0.43812	-1.45509	0.0323825	0.950932	-0.226808	-0.396482	1.01314	-0.518438	1.22466	-1.82235		1.61001	1.56124	1.20162	0.169495	1.25998	-0.00266043	0.839628	0.32506	1.17099	-0.310281	0.245626		-0.581704	1.48019	-0.788594	0.979368	0.196277	-0.352121	-0.788236	-0.968741	-0.99504	-0.435249	-0.599149	0.570312	0.645755	0.557362	-0.299642	-1.05936	-0.245167	-0.423901	0.107347	-0.634737	0.0778095	1.33447	0.846856	-0.171896	0.605292	-0.741839
	0.497524	-1.36274	-0.0301185	0.885127	-0.0188533	-0.366796	1.26486	-0.291951	1.22466	-1.62843		1.62396	1.34302	0.98801	0.0499437	1.326	-0.293718	1.24755	0.232006	1.34115	-0.193165	0.0701477		-0.561748	1.49764	-0.846802	0.997338	0.182635	-0.312617	-0.773451	-0.979903	-0.998391	-0.466725	-0.594752	0.535883	0.632887	0.616687	-0.348663	-1.07758	-0.264036	-0.463875	0.120665	-0.580481	0.0362244	1.3088	0.733057	-0.196581	0.594256	-0.573245
	0.589773	-1.22413	-0.0928329	0.819125	0.178142	-0.0554498	1.31213	-0.00827901	1.03496	-1.29922		1.52433	1.40266	0.731611	-0.0696074	1.28163	-0.330154	1.35848	0.208603	1.39232	-0.0760487	0.0701477		-0.543604	1.50932	-0.877615	1.01081	0.158451	-0.272014	-0.780898	-0.975251	-0.986676	-0.540177	-0.596509	0.501777	0.627015	0.664064	-0.389244	-1.09367	-0.305604	-0.499379	0.131354	-0.535654	0.0324036	1.23142	0.598311	-0.207382	0.63839	-0.447518
	0.701824	-1.09889	-0.0390777	0.580264	0.20006	0.374286	1.02889	0.161474	0.579042	-1.02819		1.48149	1.46183	0.460949	-0.169431	1.25998	-0.20306	1.43273	0.161797	1.22216	-0.0178393	0.289495		-0.525463	1.51005	-0.906265	1.0153	0.127447	-0.220544	-0.786217	-0.954787	-0.965087	-0.624117	-0.604954	0.470218	0.626454	0.67807	-0.434247	-1.10787	-0.370962	-0.528018	0.139084	-0.479275	0.0587397	1.13276	0.471855	-0.201209	0.69723	-0.49136
	0.688623	-0.953679	0.0234233	0.2589	0.145266	0.715318	0.729905	0.50143	0.31328	-0.67959		1.38152	1.66065	0.105047	-0.0696074	1.28163	-0.00266043	1.48842	0.32506	1.05159	0.0114397	0.596059		-0.494016	1.49837	-0.93354	1.00812	0.0890022	-0.157993	-0.770262	-0.920363	-0.96994	-0.678082	-0.617445	0.437385	0.638482	0.67889	-0.489299	-1.12156	-0.456282	-0.543531	0.146647	-0.41062	0.101087	1.02237	0.336693	-0.165879	0.781803	-0.630568
	0.556771	-0.782032	0.0592601	-0.0542134	0.112651	1.056	0.824066	0.841386	0.161611	-0.524914		1.26761	1.85899	-0.165616	0.269319	1.23779	0.415924	1.3028	0.745757	0.86437	0.0407187	0.661864		-0.447453	1.47646	-0.941642	0.991946	0.0480771	-0.088858	-0.741541	-0.871988	-0.998556	-0.693069	-0.635037	0.406779	0.65974	0.666121	-0.54234	-1.13036	-0.556095	-0.553973	0.154047	-0.361321	0.123602	0.908694	0.21459	-0.153382	0.81821	-0.751472
	0.365672	-0.676464	0.0323825	-0.260075	-0.029812	1.51577	0.824066	0.973766	0.142595	-0.427952		1.09658	2.03793	-0.493331	0.58828	0.993754	0.925165	0.876752	1.02659	0.72832	-0.0760487	0.683798		-0.398469	1.43922	-0.94952	0.977574	0.0158337	-0.00874768	-0.705377	-0.805935	-1.04374	-0.675084	-0.655973	0.372354	0.687153	0.637284	-0.59538	-1.133	-0.668765	-0.562626	0.165393	-0.311544	0.16977	0.82801	0.149186	-0.128694	0.884404	-0.814092
	0.266822	-0.709503	-0.0749145	-0.433132	-0.226808	1.90098	0.792929	1.06787	-0.0285426	-0.350383		1.0109	2.17662	-0.735466	0.777708	0.838986	1.34375	0.246522	0.979787	0.591864	-0.310281	0.398647		-0.345252	1.37935	-0.979306	0.947927	-0.00772971	0.0757483	-0.680911	-0.735232	-1.109	-0.606132	-0.68025	0.332825	0.723519	0.589495	-0.64842	-1.13463	-0.798658	-0.576051	0.181838	-0.266717	0.219372	0.75136	0.101221	-0.0885802	0.932209	-0.852149
	0.148171	-0.74915	-0.235967	-0.573188	-0.358051	1.91582	0.80831	1.25699	-0.161197	-0.40856		1.0823	2.25615	-0.892022	1.01705	0.883357	1.61659	-0.0871553	1.0734	0.574807	-0.573443	0.0482129		-0.282362	1.3202	-1.01925	0.9084	-0.0232305	0.165735	-0.646874	-0.671971	-1.16924	-0.474221	-0.702241	0.296485	0.764077	0.540473	-0.70226	-1.13576	-0.940042	-0.587386	0.20601	-0.236288	0.242262	0.75136	0.0837813	-0.0608075	0.943245	-0.856973
	-0.0100825	-0.815071	-0.405978	-0.64744	-0.379968	1.78259	0.981626	1.63477	0.00948804	-0.505521		1.02518	2.17662	-0.821046	1.0767	1.03812	1.58015	-0.254215	1.23666	0.744971	-0.792687	-0.38996		-0.207374	1.27128	-1.05121	0.873366	-0.0350113	0.244747	-0.606453	-0.609641	-1.24287	-0.327324	-0.719835	0.260464	0.802118	0.503807	-0.749275	-1.13702	-1.08334	-0.601707	0.240543	-0.247846	0.238453	0.75136	0.0484606	-0.00526445	0.954642	-0.751472
	-0.0957313	-0.900816	-0.531194	-0.680244	-0.237766	1.67869	1.18608	1.89908	0.0285033	-0.563698		0.854145	1.83911	-0.62136	0.927206	0.971569	1.23444	-0.347026	1.33028	0.762028	-0.894814	-0.937284		-0.11727	1.22017	-1.06947	0.852709	-0.0381122	0.296326	-0.574543	-0.537076	-1.30814	-0.183419	-0.736371	0.223166	0.833169	0.470024	-0.78544	-1.13928	-1.23237	-0.627363	0.281654	-0.295029	0.219372	0.747688	-0.00342903	0.0456506	0.980386	-0.611303
	-0.148535	-0.960286	-0.611826	-0.721495	-0.117221	1.32281	1.04465	2.12556	-0.0285426	-0.582629		0.639931	1.3629	-0.422014	0.747761	0.993754	0.743417	-0.0133486	1.14305	0.677149	-0.894814	-1.33159		-0.00721094	1.17051	-1.08431	0.841925	-0.0418321	0.321564	-0.525613	-0.453347	-1.3483	-0.0485113	-0.748862	0.188422	0.857504	0.441186	-0.819995	-1.14381	-1.39071	-0.658091	0.331479	-0.382315	0.219372	0.776663	-0.0906394	0.095023	1.0646	-0.558789
	-0.17478	-0.966894	-0.593908	-0.803996	-0.0733858	0.774336	0.682637	2.44661	-0.275289	-0.757159		0.4689	1.12432	-0.122826	0.568315	0.949384	0.324833	0.41314	1.05	0.523636	-0.748768	-1.50706		0.11192	1.1267	-1.07061	0.831146	-0.0542339	0.317175	-0.451152	-0.375201	-1.3667	0.0592621	-0.758362	0.158774	0.870652	0.421002	-0.84772	-1.15361	-1.56053	-0.694786	0.38887	-0.464883	0.249892	0.82471	-0.204009	0.14285	1.13078	-0.635392
	-0.28683	-0.920639	-0.459733	-0.886301	-0.161055	0.181682	0.41516	2.65418	-0.427411	-0.931228		0.440338	0.965739	0.16176	0.38887	0.949384	0.0884305	0.802503	1.23666	0.591864	-0.470966	-1.48513		0.238311	1.0953	-1.05578	0.832046	-0.0728374	0.291937	-0.353292	-0.294264	-1.37842	0.119374	-0.763815	0.129764	0.871209	0.412761	-0.877055	-1.16756	-1.72871	-0.731481	0.45366	-0.547451	0.295685	0.890354	-0.317379	0.153651	1.18263	-0.746663
	-0.346234	-0.841502	-0.271803	-0.886301	-0.336133	-0.248407	0.194952	2.54116	-0.389381	-0.970013		0.32643	0.667989	0.318656	0.15975	0.949384	-0.220845	1.06193	1.0968	0.591864	-0.163886	-1.57287		0.366511	1.0661	-1.04208	0.845518	-0.0994999	0.240358	-0.236289	-0.211468	-1.38846	0.110229	-0.768918	0.0950197	0.865337	0.407408	-0.914019	-1.18653	-1.89826	-0.773247	0.522395	-0.620584	0.33727	0.912727	-0.430748	0.149023	1.24882	-0.900801
	-0.366036	-0.709503	-0.182212	-0.81205	-0.52217	-0.589085	0.00587973	2.04992	-0.522035	-0.912297		0.297869	0.469173	0.275866	0.109838	0.772431	-0.421245	1.1733	0.956384	0.404643	0.143195	-1.59428		0.491027	1.03178	-1.02382	0.871572	-0.126162	0.174513	-0.098008	-0.150996	-1.38846	0.0712567	-0.771203	0.0602716	0.856107	0.395872	-0.965455	-1.21066	-2.07437	-0.818595	0.587844	-0.644172	0.440681	0.912727	-0.517958	0.08885	1.28192	-1.11226
	-0.39228	-0.52464	-0.101792	-0.639189	-0.883285	-0.974646	-0.324246	1.5213	-0.579081	-0.970013		0.383214	0.528817	0.133573	0.179477	0.661505	-0.621211	1.08049	0.699509	0.199958	0.391718	-1.50706		0.602359	1.0106	-1.02952	0.88415	-0.159027	0.113061	0.0518657	-0.117598	-1.38344	0.0157953	-0.770853	0.0347692	0.838764	0.372388	-1.02492	-1.23868	-2.24747	-0.860063	0.651318	-0.646767	0.562776	0.861379	-0.583363	-0.00233314	1.28192	-1.32952
	-0.412082	-0.372975	-0.00324095	-0.433132	-1.22274	-1.09304	-0.54483	0.954854	-0.617112	-0.989405		0.62565	0.68787	-0.00905943	0.18946	0.528395	-0.839829	0.580199	0.512284	0.0127373	0.406357	-1.4632		0.697239	0.99527	-1.06262	0.889446	-0.190032	0.0362442	0.176319	-0.102712	-1.38177	-0.0561593	-0.772787	0.00703618	0.815266	0.339843	-1.0852	-1.27035	-2.40909	-0.903024	0.707227	-0.634737	0.676865	0.755022	-0.600802	-0.0932082	1.24515	-1.48847
	-0.398881	-0.260799	0.0413417	-0.20252	-1.3759	-1.09304	-0.575966	0.369049	-0.54105	-0.854121		0.839864	0.648107	-0.0803757	0.209424	0.617135	-1.00336	0.0794623	0.512284	-0.174484	0.259962	-1.61622		0.784925	0.973364	-1.13224	0.900229	-0.215515	-0.0449617	0.281625	-0.0878291	-1.41523	-0.131107	-0.772787	-0.0168702	0.794288	0.302769	-1.15109	-1.30541	-2.55184	-0.947476	0.753929	-0.582837	0.776444	0.685345	-0.626975	-0.198124	1.18631	-1.56025
	-0.38568	-0.102368	-0.00324095	0.0200381	-1.27728	-1.03402	-0.702014	-0.0461019	-0.446427	-0.737767		0.882367	0.350356	-0.151352	0.339196	0.55058	-1.16732	-0.328464	0.676106	-0.549332	0.0992767	-1.79169		0.869587	0.954379	-1.20643	0.920892	-0.233498	-0.149215	0.400759	-0.0943418	-1.45707	-0.195561	-0.773492	-0.024839	0.77107	0.261158	-1.21659	-1.34311	-2.6749	-0.98984	0.788791	-0.497913	0.894729	0.578627	-0.631328	-0.286067	1.1238	-1.6325
	-0.464885	-0.0100151	-0.0569961	0.135344	-1.06932	-0.915275	-0.71777	-0.329774	-0.446427	-0.757159		0.996614	0.131659	-0.137089	0.558333	0.129591	-1.16732	-0.884445	1.0734	-0.855952	-0.00319977	-1.79169		0.950017	0.929554	-1.29545	0.950534	-0.244039	-0.255662	0.511384	-0.109225	-1.50744	-0.246528	-0.774018	-0.0101744	0.7431	0.216252	-1.27124	-1.38018	-2.76213	-1.02564	0.811978	-0.41062	1.04736	0.479964	-0.605169	-0.367841	1.0429	-1.66189
	-0.583536	0.0757296	-0.00324095	0.0365384	-0.752042	-0.826218	-0.812306	-0.329774	-0.218243	-0.931228		1.13908	-0.14621	-0.0803757	0.707831	-0.224843	-1.05801	-1.38474	1.30687	-1.1114	-0.295641	-1.8575		1.02682	0.89224	-1.42099	0.966705	-0.259541	-0.339062	0.603924	-0.123179	-1.55429	-0.273511	-0.774899	0.0213815	0.710931	0.185356	-1.31262	-1.41109	-2.80206	-1.0501	0.828585	-0.358959	1.14236	0.439261	-0.631328	-0.440355	1.02084	-1.66671
	-0.721989	0.187906	0.0144641	-0.18602	-0.259684	-0.633614	-0.79655	-0.423881	-0.0855885	-1.08637		1.22477	-0.523487	0.0622568	0.887277	-0.534906	-0.73052	-1.68129	1.4941	-1.16257	-0.69021	-1.96717		1.1018	0.838281	-1.52828	0.994553	-0.272564	-0.415879	0.693275	-0.134344	-1.58274	-0.292997	-0.773844	0.0631407	0.683798	0.174233	-1.35241	-1.4366	-2.78948	-1.06711	0.834999	-0.274029	1.23813	0.450268	-0.657929	-0.494356	0.976704	-1.65708
	-0.84064	0.346337	-0.0838737	-0.375381	0.221977	-0.44101	-0.702014	-0.612995	-0.0285426	-1.18333		1.13908	-0.781475	0.133573	0.997083	-0.756229	-0.36659	-1.7741	1.65736	-1.17963	-0.821966	-2.01052		1.17135	0.781254	-1.59105	1.03049	-0.286825	-0.452093	0.785815	-0.148298	-1.59947	-0.321476	-0.76663	0.127852	0.66142	0.177528	-1.38977	-1.45746	-2.72248	-1.07069	0.83763	-0.144046	1.34077	0.49097	-0.67494	-0.551444	0.884404	-1.65708
	-0.893287	0.517983	-0.227008	-0.556688	0.637885	-0.307425	-0.418782	-0.782748	0.0475187	-1.20272		1.06802	-0.880883	0.0194671	1.03701	-1.08848	-0.130188	-1.75554	1.68076	-1.07729	-0.763408	-1.81363		1.23061	0.725758	-1.63556	1.06193	-0.299227	-0.468554	0.878356	-0.175278	-1.56099	-0.370942	-0.757834	0.211371	0.634567	0.186181	-1.42112	-1.47078	-2.59833	-1.05308	0.834999	-0.0543977	1.43655	0.487309	-0.644843	-0.588472	0.803503	-1.69031
	-0.853684	0.603728	-0.361182	-0.754495	0.999	-0.366796	-0.0252571	-1.16053	0.199188	-1.18333		1.02518	-0.72183	-0.108563	0.987101	-1.3547	0.0337759	-1.68129	1.40048	-0.754016	-0.807326	-1.50706		1.28141	0.656393	-1.66295	1.08888	-0.319068	-0.443427	0.92835	-0.18644	-1.51078	-0.423406	-0.746398	0.302543	0.606594	0.188239	-1.44563	-1.47618	-2.42796	-1.0152	0.827435	0.0468088	1.49378	0.516272	-0.679293	-0.619484	0.770778	-1.71921
	-0.735033	0.702688	-0.477438	-0.919302	1.25079	-0.5594	0.131928	-1.55722	0.370326	-1.06697		0.910929	-0.463842	-0.251195	0.807655	-1.28814	0.0884305	-1.3295	0.979787	-0.566389	-0.924093	-1.33159		1.32495	0.587753	-1.65496	1.09876	-0.343872	-0.384166	0.958133	-0.183651	-1.44385	-0.469875	-0.732324	0.388292	0.575546	0.188652	-1.47697	-1.47631	-2.23489	-0.957618	0.817896	0.146124	1.51287	0.556986	-0.732053	-0.654816	0.733999	-1.7144
	-0.642783	0.72912	-0.64745	-0.919302	1.39299	-0.84106	0.352136	-1.91608	0.27525	-0.718375		0.697055	-0.205855	-0.393488	0.648175	-1.15503	0.0519941	-0.958694	0.465478	-0.362111	-0.909454	-1.06889		1.36668	0.538832	-1.59447	1.1266	-0.360614	-0.322713	0.980472	-0.167836	-1.3652	-0.526837	-0.717723	0.46926	0.54142	0.162284	-1.51434	-1.47845	-2.03499	-0.879456	0.807373	0.282955	1.543	0.531312	-0.71898	-0.670243	0.645743	-1.73847
	-0.517532	0.610336	-0.781838	-0.795746	1.55711	-1.25631	0.588101	-2.0291	0.256234	-0.253422		0.511743	0.15154	-0.564647	0.408835	-1.11066	-0.111969	-0.662141	0.0681845	-0.225655	-0.734129	-0.608785		1.40538	0.501592	-1.52942	1.15895	-0.374256	-0.243699	0.991108	-0.138065	-1.30161	-0.600436	-0.702594	0.54449	0.498902	0.114908	-1.5501	-1.48046	-1.8422	-0.77802	0.799808	0.367878	1.53919	0.476302	-0.67494	-0.667158	0.579549	-1.80592
	-0.398881	0.385984	-0.790584	-0.713244	1.75411	-1.76026	0.682637	-1.87826	0.427372	0.0563931		0.354992	0.508936	-0.806783	0.329213	-1.17722	-0.0390968	-0.383708	0.0213785	0.0980223	-0.719489	-0.126743		1.4465	0.456322	-1.48388	1.19937	-0.386037	-0.161397	0.995362	-0.0915499	-1.25978	-0.690224	-0.687112	0.599957	0.445196	0.0559999	-1.59108	-1.48046	-1.67019	-0.660178	0.790928	0.412706	1.51287	0.39928	-0.661854	-0.647255	0.579549	-1.84494
	-0.425283	0.121985	-0.737042	-0.663743	1.83082	-2.18999	0.462428	-1.70806	0.522449	0.152893		0.126497	0.84645	-1.02039	0.289284	-1.15503	0.0884305	-0.142842	-0.118482	0.285243	-0.792687	0.201756		1.48823	0.404479	-1.41654	1.25776	-0.396578	-0.0648265	0.981534	-0.0301491	-1.27483	-0.763675	-0.669166	0.626097	0.390369	-0.016094	-1.63689	-1.47958	-1.53072	-0.533986	0.783363	0.481114	1.41708	0.333276	-0.7277	-0.613157	0.564469	-1.8878
	-0.557135	-0.128799	-0.629531	-0.581438	1.78698	-2.41228	0.210708	-1.3681	0.598057	0.4821		-0.00169104	1.20384	-1.234	0.249354	-1.00027	0.106649	0.0794623	-0.141885	0.199958	-0.748768	0.486386		1.52391	0.356286	-1.35263	1.31795	-0.393478	0.036133	0.977172	0.0321804	-1.28488	-0.81479	-0.651927	0.628328	0.338901	-0.0877803	-1.69235	-1.47794	-1.42216	-0.408089	0.780403	0.523579	1.32933	0.226918	-0.714614	-0.577671	0.480269	-1.94079
	-0.741633	-0.379583	-0.522234	-0.433132	1.75411	-2.44197	0.226464	-0.858394	0.712149	0.772984		-0.158441	1.66065	-1.56172	0.249354	-0.734044	0.160869	0.0609001	0.161797	0.234072	-0.617013	0.924558		1.55475	0.317586	-1.30013	1.39161	-0.377355	0.133803	0.983557	0.0906978	-1.29492	-0.850765	-0.634863	0.620359	0.291627	-0.156574	-1.75061	-1.47342	-1.33274	-0.288455	0.780568	0.584683	1.28354	0.0875533	-0.66622	-0.508242	0.36958	-2.03231
	-0.83404	-0.610543	-0.423896	-0.268325	1.58999	-2.27905	0.24222	-0.348235	1.01594	1.04401		-0.115939	2.09757	-1.97467	0.309248	-0.579276	0.343051	0.0980245	0.792563	0.387586	-0.397769	1.31886		1.57591	0.265743	-1.26475	1.44641	-0.365574	0.223786	0.979303	0.15303	-1.31834	-0.892735	-0.618853	0.60506	0.25163	-0.205188	-1.80928	-1.46387	-1.26109	-0.184039	0.781556	0.634221	1.24958	-0.0224655	-0.631328	-0.437424	0.252271	-2.08578
	-0.899887	-0.801855	-0.316386	-0.0789639	1.15216	-2.16031	0.16344	0.0290936	1.22466	1.06341		-0.015972	2.37544	-2.44468	0.398852	-0.446166	0.561236	0.265084	1.30687	0.506578	-0.339211	1.38467		1.58559	0.203678	-1.22595	1.48055	-0.353172	0.286337	0.968664	0.200474	-1.3401	-0.907723	-0.605657	0.584019	0.221419	-0.238971	-1.86915	-1.45407	-1.20776	-0.100506	0.788791	0.702868	1.24958	-0.0921426	-0.622608	-0.374168	0.138272	-2.04676
	-1.03174	-0.999776	-0.137629	0.0610925	0.572133	-2.02707	0.226464	0.161474	1.35776	1.15991		0.155059	2.37544	-2.75813	0.408835	-0.202657	0.379488	0.338891	1.4941	0.455407	-0.193165	1.4066		1.58438	0.148184	-1.16888	1.50121	-0.335811	0.318162	0.967602	0.210707	-1.34026	-0.86875	-0.599326	0.568081	0.201558	-0.267809	-1.93062	-1.44791	-1.16538	-0.0330835	0.805564	0.776001	1.27973	-0.136528	-0.613889	-0.30165	-0.0349287	-1.96488
	-1.08439	-1.19125	0.0503009	0.201345	-0.00789461	-1.93802	0.446672	0.312765	1.52845	1.4314		0.4689	2.1965	-3.07158	0.518403	0.0413788	0.288397	0.22796	1.68076	0.4217	0.0114397	1.51575		1.58619	0.0970717	-1.11752	1.49851	-0.324649	0.334623	0.988873	0.198613	-1.30512	-0.810291	-0.600557	0.56617	0.184215	-0.281815	-1.99492	-1.44401	-1.12928	0.0215109	0.832039	0.830264	1.35261	-0.180171	-0.535398	-0.25984	-0.156281	-1.80592
	-1.01854	-1.29021	0.193435	0.300151	-0.60984	-2.01223	0.509696	0.387961	1.56648	1.31504		0.739898	1.81923	-3.37043	0.707831	0.262702	0.306615	0.0794623	1.61055	0.523636	0.0846372	1.49382		1.59581	0.0459591	-1.06388	1.48414	-0.33147	0.319261	1.00483	0.178147	-1.28337	-0.759324	-0.601788	0.574139	0.164355	-0.288406	-2.0584	-1.44301	-1.09838	0.0695438	0.867722	0.865649	1.40182	-0.14019	-0.46564	-0.235152	-0.218793	-1.64213
	-0.873485	-1.29021	0.265108	0.300151	-1.21179	-2.23452	0.367892	0.142562	1.41481	1.15991		1.1248	1.12432	-3.4988	0.867312	0.173961	0.306615	0.116587	1.21326	0.625978	-0.0178393	1.45047		1.6128	-0.0263293	-1.00111	1.45629	-0.349515	0.281949	1.01547	0.152099	-1.27333	-0.717354	-0.601259	0.583381	0.145895	-0.302824	-2.11466	-1.44841	-1.07841	0.108326	0.91278	0.865649	1.37931	-0.0224655	-0.395869	-0.222811	-0.269918	-1.44464
	-0.787836	-1.27038	0.345528	0.168345	-1.7151	-2.4865	0.179196	-0.235216	1.11102	0.850091		1.38152	0.310593	-3.44175	0.967136	0.240517	0.106649	0.116587	0.652702	0.643035	-0.222444	1.36273		1.64364	-0.100809	-0.934911	1.42566	-0.367435	0.232568	1.03249	0.113957	-1.27166	-0.654396	-0.596685	0.58593	0.127431	-0.334957	-2.16448	-1.45847	-1.06501	0.146512	0.967045	0.85857	1.3259	0.102221	-0.33526	-0.228982	-0.258882	-1.22788
	-0.708788	-1.14499	0.354487	-0.177769	-2.02142	-2.54587	0.179196	-0.556261	0.863819	0.617846		1.53861	-0.324671	-3.35617	1.05674	0.55058	-0.111969	-0.0133486	0.302215	0.574807	-0.193165	1.36273		1.6841	-0.162145	-0.858441	1.40419	-0.384176	0.186477	1.04525	0.0851166	-1.28337	-0.59294	-0.582963	0.580512	0.102816	-0.390162	-2.20989	-1.46751	-1.05025	0.192756	1.02164	0.863294	1.22287	0.189878	-0.238888	-0.261382	-0.266236	-1.0352
	-0.550534	-0.907424	0.211353	-0.573188	-2.24034	-2.50134	0.194952	-0.820571	0.579042	0.366208		1.61001	-0.861001	-3.18535	1.11663	0.949384	-0.0390968	-0.161404	0.0447815	0.387586	-0.222444	1.29693		1.73247	-0.22275	-0.79453	1.38164	-0.39912	0.138191	1.0378	0.107444	-1.30847	-0.559962	-0.55376	0.563301	0.075963	-0.461018	-2.23279	-1.47166	-1.03685	0.238103	1.07327	0.849134	1.08552	0.289262	-0.108521	-0.323252	-0.185334	-0.885871
	-0.398881	-0.623758	-0.00324095	-0.927552	-2.41541	-2.20484	-0.135549	-1.02815	0.237219	0.0951776		1.49577	-1.2184	-2.82945	1.05674	1.34819	0.0519941	-0.12428	-0.188691	0.285243	-0.35385	1.05617		1.77964	-0.279703	-0.740887	1.3511	-0.402221	0.067958	0.99632	0.15954	-1.37206	-0.540476	-0.504325	0.53206	0.0524678	-0.548356	-2.2348	-1.47493	-1.02153	0.276587	1.11833	0.830264	0.967233	0.424954	-0.0213103	-0.366298	-0.11914	-0.727383
	-0.339634	-0.419072	-0.218048	-1.25697	-2.42637	-1.62667	-0.30849	-1.14162	0.12358	-0.0211761		1.29617	-1.47638	-2.45894	0.937189	1.61441	0.197306	-0.0133486	-0.141885	0.251129	-0.456327	0.727146		1.82137	-0.324318	-0.671267	1.31786	-0.381759	-0.00776	0.951644	0.223733	-1.43398	-0.525488	-0.43888	0.491893	0.0342846	-0.64723	-2.21632	-1.47706	-1.00485	0.309104	1.15237	0.841823	0.883289	0.487309	0.0441072	-0.408109	-0.0419207	-0.529417
	-0.339634	-0.28723	-0.370141	-1.53708	-2.44829	-0.959803	-0.450294	-0.952951	0.066534	-0.253422		1.0109	-1.43662	-2.15975	0.897259	1.76918	0.361269	0.116587	-0.00202455	0.165844	-0.36849	0.31143		1.84919	-0.349143	-0.60393	1.2954	-0.353854	-0.0966515	0.903779	0.296296	-1.47414	-0.491161	-0.361648	0.446946	0.0197394	-0.737038	-2.17614	-1.47468	-0.979419	0.341026	1.17457	0.889237	0.837497	0.501976	0.0619755	-0.471213	0.0422906	-0.331911
	-0.28683	-0.161838	-0.405978	-1.75964	-2.56858	-0.366796	-0.575966	-0.915128	0.0475187	-0.369775		0.739898	-1.13887	-1.96041	0.867312	1.85792	0.561236	0.209398	0.255409	-0.00431976	-0.0906882	-0.0395261		1.86249	-0.366596	-0.527461	1.27923	-0.317891	-0.214179	0.855807	0.377235	-1.48585	-0.464179	-0.274214	0.402637	0.0119066	-0.805424	-2.11707	-1.46777	-0.947696	0.367877	1.18542	0.948218	0.818416	0.531312	0.0750616	-0.528299	0.0867854	-0.192215
	-0.260586	-0.102368	-0.352223	-1.76789	-2.77653	0.0777824	-0.828062	-1.02815	0.0285033	-0.447344		0.568866	-1.00017	-1.80385	0.807655	1.76918	0.77942	0.41314	0.278812	-0.106662	0.0407187	-0.302221		1.8764	-0.390764	-0.458984	1.25408	-0.283166	-0.355634	0.806877	0.460031	-1.47079	-0.435696	-0.183613	0.362151	0.0158246	-0.839207	-2.0367	-1.4596	-0.914882	0.3819	1.18789	0.985965	0.81041	0.58596	0.0925011	-0.5607	0.204467	-0.0766081
	-0.260586	-0.108975	-0.227008	-1.61133	-2.8642	0.478186	-1.17394	-1.00924	0.066534	-0.486129		0.440338	-0.622895	-1.77533	0.688104	1.41474	0.797638	0.672568	0.208603	0.0297943	0.0407187	-0.499111		1.8891	-0.4134	-0.387079	1.23072	-0.258364	-0.522438	0.765394	0.507383	-1.45405	-0.395226	-0.096705	0.331868	0.0281324	-0.842502	-1.94911	-1.4513	-0.874409	0.396815	1.18263	1.04471	0.845127	0.651965	0.109512	-0.597882	0.240873	0.0337015
	-0.293431	-0.108975	-0.00324095	-1.50428	-2.83132	0.552047	-1.09554	-1.00924	0.218204	-0.621413		0.454619	-0.166092	-1.91762	0.598263	1.06031	0.543017	0.783941	0.232006	0.0809653	0.143195	-0.521046		1.89757	-0.436767	-0.311756	1.22713	-0.241001	-0.700214	0.746247	0.520409	-1.39047	-0.336763	-0.0207047	0.324857	0.0451952	-0.810369	-1.84142	-1.43999	-0.833116	0.415312	1.17194	1.10864	0.837497	0.674338	0.179711	-0.642473	0.240873	0.0630733
	-0.300031	-0.0957598	0.24719	-1.49603	-2.85324	0.329757	-0.937979	-1.17944	0.142595	-0.698982		0.483181	0.370238	-1.96041	0.518403	0.883357	0.415924	0.783941	0.138394	0.0639083	0.347799	-0.34609		1.90059	-0.464512	-0.267242	1.23072	-0.241622	-0.878102	0.741993	0.517617	-1.32035	-0.252823	0.0391095	0.340794	0.066733	-0.741983	-1.71485	-1.42315	-0.789087	0.432913	1.16125	1.15818	0.80278	0.692678	0.270846	-0.678113	0.222484	0.0582642
	-0.267029	-0.0891519	0.488662	-1.47953	-2.74391	0.137154	-0.575966	-1.50048	0.142595	-0.582629		0.568866	0.68787	-2.0032	0.398852	0.772431	0.415924	0.746817	0.0213785	0.0468513	0.435636	-0.0828733		1.90724	-0.499563	-0.229579	1.23162	-0.250302	-1.06027	0.74412	0.501802	-1.28353	-0.186868	0.0853778	0.383511	0.0902281	-0.642697	-1.58305	-1.40229	-0.74424	0.446936	1.15155	1.17681	0.741727	0.722014	0.371572	-0.687215	0.296032	0.0727061
	-0.333033	-0.05627	0.578253	-1.43003	-2.3935	-0.0261175	-0.277353	-1.34919	0.142595	-0.389168		0.611709	0.826568	-1.90335	0.279301	0.528395	0.433708	0.728255	-0.2589	0.0980223	0.449927	0.179821		1.91571	-0.541912	-0.209038	1.23521	-0.268284	-1.23146	0.752628	0.467381	-1.28353	-0.122414	0.1181	0.458422	0.110089	-0.517461	-1.44402	-1.3788	-0.700211	0.461553	1.14119	1.1629	0.68487	0.710647	0.432181	-0.673485	0.428409	0.10113
	-0.405481	0.0428477	0.587213	-1.47953	-1.9121	-0.144507	-0.0567691	-1.06597	0.0855493	-0.0987452		0.682774	1.06515	-1.67548	0.149768	0.196146	0.397706	0.543075	-0.305706	0.115079	0.523125	0.354777		1.90906	-0.590836	-0.203443	1.25048	-0.284406	-1.384	0.771775	0.432028	-1.28856	-0.0549576	0.13798	0.562343	0.122116	-0.370385	-1.30097	-1.35153	-0.64634	0.480946	1.13099	1.15582	0.665414	0.64097	0.427815	-0.65034	0.490932	0.130517
	-0.504331	0.181298	0.623049	-1.66908	-1.43044	-0.233564	0.33638	-0.782748	-0.0285426	0.0951776		0.768459	1.06515	-1.50466	0.199442	0.085749	0.561236	0.209398	-0.235497	-0.0554908	0.844845	0.55219		1.89394	-0.649249	-0.204586	1.25857	-0.288128	-1.49264	0.80475	0.408772	-1.2919	0.00200483	0.146775	0.686348	0.131069	-0.19901	-1.15994	-1.32024	-0.586725	0.491985	1.12047	1.13435	0.585666	0.505277	0.397731	-0.597882	0.615956	0.0963213
	-0.609938	0.359552	0.605131	-1.80089	-1.08028	-0.233564	0.666881	-0.480615	-0.256274	0.308031		0.768459	0.945857	-1.30532	0.428799	-0.0917319	0.998038	0.153711	-0.282303	-0.191541	1.10801	0.727146		1.87035	-0.706205	-0.196596	1.24689	-0.296188	-1.56836	0.835595	0.414353	-1.31533	0.0409775	0.146425	0.815133	0.133587	-0.0156815	-1.04099	-1.28681	-0.513709	0.490491	1.10879	1.12256	0.562776	0.384252	0.314887	-0.526756	0.83329	0.105954
	-0.675786	0.550865	0.61409	-1.84195	-0.730125	-0.0851355	0.824066	-0.159571	-0.199228	0.540277		0.78274	0.648107	-1.17695	0.717814	-0.37961	1.27088	0.0980245	-0.235497	-0.191541	1.29797	0.661864		1.84979	-0.76681	-0.152086	1.22713	-0.300529	-1.64079	0.862188	0.43296	-1.32537	0.0544687	0.143785	0.944553	0.123517	0.166817	-0.941347	-1.25678	-0.433038	0.482436	1.0935	1.10156	0.555146	0.278266	0.196722	-0.459024	1.02451	0.120396
	-0.801037	0.762002	0.623049	-1.90795	-0.478336	-0.0261175	0.80831	0.180385	-0.237258	0.791915		0.725617	0.508936	-1.04892	0.907242	-0.357425	1.32553	-0.12428	-0.0488306	-0.174484	1.54649	0.354777		1.83044	-0.838367	-0.0847486	1.18221	-0.299287	-1.68578	0.882397	0.45994	-1.30696	0.0784491	0.135868	1.06346	0.0989012	0.33943	-0.851739	-1.22787	-0.348811	0.476472	1.07179	1.08481	0.547129	0.134868	0.118231	-0.41567	1.09806	0.115587
	-0.873485	0.900609	0.649714	-2.015	-0.36901	-0.0702926	0.855578	0.293854	-0.0855885	0.985837		0.583147	0.409528	-0.934812	1.03701	-0.0251766	1.54372	-0.217091	0.11499	-0.276826	1.60505	-0.0609386		1.80807	-0.908464	0.000850343	1.11663	-0.289368	-1.69017	0.884528	0.518548	-1.27015	0.124918	0.120739	1.16355	0.0605808	0.487738	-0.774993	-1.19445	-0.254191	0.467819	1.04614	1.08245	0.509353	0.0215376	0.0881477	-0.400241	1.13813	0.115587
	-0.952691	0.979903	0.703469	-2.0645	-0.358051	-0.129664	0.918602	0.425784	0.066534	0.966445		0.32643	0.231067	-0.934812	1.26613	0.417997	1.87121	-0.161404	0.0681845	-0.242712	1.57577	-0.455242		1.79476	-0.959577	0.112698	1.03579	-0.287507	-1.67481	0.873889	0.58553	-1.20656	0.163743	0.102795	1.24739	0.0161048	0.605151	-0.71311	-1.15863	-0.163401	0.454692	1.01868	1.07561	0.452121	-0.0261379	0.0881477	-0.408109	1.22676	0.120396
	-1.03174	1.026	0.69451	-2.05625	-0.456418	-0.366796	0.777173	0.387961	0.12358	1.12158		0.212183	0.0918956	-0.792519	1.37594	0.816801	2.16227	0.0980245	-0.165288	-0.0554908	1.38581	-1.04696		1.7875	-0.998277	0.23482	0.966614	-0.309209	-1.66932	0.847295	0.657165	-1.11452	0.213357	0.0852017	1.31816	-0.0387216	0.687543	-0.6669	-1.11892	-0.0772603	0.444251	0.990231	1.09189	0.436861	-0.0668403	0.105587	-0.424926	1.2856	0.212402
	-1.11079	0.99957	0.623049	-2.13031	-0.52217	-0.515225	0.304868	0.256031	0.066534	1.21808		0.112216	-0.106447	-0.692677	1.32603	1.17123	2.25336	0.172273	-0.0722336	0.251129	1.10801	-1.79169		1.79355	-1.0472	0.366069	0.91451	-0.337114	-1.66273	0.806769	0.724055	-1.01579	0.280661	0.0690176	1.3749	-0.0991401	0.734507	-0.628728	-1.07054	-0.00150887	0.446338	0.963428	1.08953	0.383438	-0.184204	0.149186	-0.462111	1.27421	0.274548
	-1.26904	0.874178	0.50658	-2.21281	-0.566005	-0.678142	-0.198573	0.312765	-0.0665732	1.12158		0.0554327	-0.245618	-0.635624	1.30606	1.63659	2.08939	0.246522	0.11499	0.199958	0.757008	-2.31761		1.80202	-1.09831	0.485906	0.866898	-0.373698	-1.62872	0.751458	0.794852	-0.918737	0.364606	0.0531838	1.41761	-0.153966	0.750989	-0.605022	-1.00922	0.0728734	0.46215	0.935307	1.08953	0.333461	-0.352533	0.188002	-0.495898	1.29296	0.264915
	-1.40089	0.76861	0.327609	-2.25406	-0.511212	-0.796885	-0.765038	0.444695	-0.199228	0.791915		0.126497	-0.463842	-0.493331	1.42561	1.70262	1.98052	0.468826	0.138394	0.0468513	0.347799	-2.42676		1.80383	-1.13336	0.58406	0.850733	-0.422745	-1.58153	0.69402	0.864531	-0.823353	0.448546	0.0417477	1.45395	-0.197882	0.743161	-0.598192	-0.937843	0.152723	0.477962	0.910312	1.08717	0.325831	-0.528567	0.162272	-0.520586	1.38121	0.231667
	-1.55239	0.742335	0.202394	-2.31987	-0.456418	-0.900432	-1.34726	0.463607	-0.598096	0.288639		0.383214	-0.503606	-0.436278	1.67494	1.57004	1.63481	0.543075	0.208603	0.148787	0.0407187	-2.31761		1.80196	-1.16841	0.674223	0.852527	-0.484071	-1.52885	0.652534	0.904534	-0.734663	0.507005	0.0368214	1.48743	-0.22949	0.727092	-0.612658	-0.863953	0.230662	0.499741	0.887455	1.09424	0.3449	-0.733948	0.126951	-0.543882	1.45439	0.187839
	-1.69744	0.682865	-0.00324095	-2.36112	-0.292299	-0.915275	-1.77192	0.406872	-0.996965	-0.0405683		0.597428	-0.344553	-0.322511	1.79449	1.45911	0.998038	0.431702	0.418672	0.115079	-0.251723	-2.14213		1.79349	-1.22171	0.75754	0.868606	-0.542419	-1.45972	0.62807	0.92128	-0.684457	0.57296	0.0325998	1.51644	-0.255786	0.713086	-0.638773	-0.78868	0.315707	0.530768	0.861967	1.13695	0.325831	-1.00166	0.0925011	-0.552986	1.49521	0.187839
	-1.77005	0.623552	-0.20013	-2.33637	-0.106262	-0.6633	-2.22847	0.63381	-1.16765	-0.466737		0.540304	-0.166092	-0.379225	1.91428	1.25998	0.451926	0.301766	0.839369	0.0468513	-0.427048	-1.8575		1.77293	-1.2875	0.840856	0.873998	-0.583965	-1.384	0.619559	0.931513	-0.659357	0.62093	0.0266186	1.53588	-0.279001	0.699492	-0.668912	-0.716802	0.402396	0.570446	0.838451	1.18177	0.325831	-1.24005	0.0528269	-0.579214	1.5169	0.144973
	-1.76345	0.564081	-0.271803	-2.20456	0.0359402	-0.515225	-2.41717	0.860297	-0.901889	-0.815336		0.62565	0.15154	-0.336775	1.98391	0.883357	0.142651	0.246522	0.815966	-0.0896048	-0.441687	-1.4632		1.73544	-1.34511	0.90705	0.868606	-0.609388	-1.31377	0.634452	0.931513	-0.632751	0.653907	0.0192301	1.55023	-0.304457	0.695784	-0.703468	-0.653467	0.489906	0.608632	0.816088	1.25938	0.33727	-1.36144	-0.0300301	-0.606987	1.52058	0.105954
	-1.69744	0.570689	-0.316386	-2.048	0.112651	-0.515225	-2.38565	0.841386	-0.655142	-0.873513		0.568866	0.449291	-0.336775	1.85438	0.462368	0.215524	0.172273	0.371866	0.0980223	-0.251723	-1.04696		1.68646	-1.40426	0.981238	0.864114	-0.62179	-1.23804	0.675935	0.916628	-0.610997	0.673394	0.00761796	1.56106	-0.336345	0.710203	-0.737621	-0.59918	0.575225	0.642343	0.798657	1.36578	0.383438	-1.38675	-0.0906394	-0.647255	1.46909	0.130517
	-1.58539	0.603728	-0.227008	-1.84195	0.0578575	-0.54491	-2.29112	0.671182	-0.389381	-0.737767		0.4689	0.707752	-0.53612	1.63501	0.240517	0.451926	0.0980245	0.0915875	0.4217	0.0846372	-0.893414		1.63808	-1.47224	1.08167	0.852436	-0.62613	-1.15903	0.737631	0.911046	-0.605975	0.664401	-0.0103257	1.56871	-0.373829	0.739865	-0.768962	-0.555324	0.647146	0.679337	0.785996	1.50473	0.394502	-1.40508	-0.134238	-0.698016	1.37753	0.144973
	-1.44034	0.583904	-0.110751	-1.58658	0.00306408	-0.366796	-2.13393	0.709005	0.218204	-0.524914		0.283588	0.727633	-0.721203	1.39567	0.0413788	0.77942	-0.0133486	-0.0956366	0.506578	0.449927	-1.02502		1.58849	-1.5365	1.19124	0.847943	-0.630471	-1.10087	0.81847	0.918491	-0.577529	0.641913	-0.0319645	1.56648	-0.418582	0.775706	-0.787447	-0.520892	0.708678	0.711259	0.779746	1.64179	0.405953	-1.40911	-0.204009	-0.768988	1.28927	0.144973
	-1.21624	0.643218	0.130934	-1.34772	-0.193931	-0.366796	-2.0394	0.746828	0.93988	-0.582629		0.240745	0.449291	-0.906286	1.25615	-0.224843	1.48906	-0.050031	-0.282303	0.523636	0.874124	-1.2005		1.54434	-1.58907	1.30651	0.841657	-0.636671	-1.06685	0.895055	0.946399	-0.522306	0.623927	-0.0502605	1.5515	-0.466976	0.801248	-0.796289	-0.491613	0.754891	0.738704	0.783693	1.74772	0.459376	-1.35777	-0.291219	-0.861716	1.16057	0.125693
	-1.02514	0.696081	0.381364	-1.19116	-0.401886	-0.5594	-1.77192	0.369049	1.54746	-0.505521		0.269307	0.0521324	-0.920549	1.20648	-0.446166	1.94408	-0.217091	-0.726403	0.370528	1.1812	-1.30965		1.50806	-1.62704	1.43434	0.84615	-0.654033	-1.03184	0.969514	0.984541	-0.485492	0.626925	-0.0648633	1.52982	-0.516484	0.81855	-0.798296	-0.462962	0.791262	0.763766	0.792737	1.81401	0.459376	-1.29176	-0.405031	-0.938705	1.03186	0.0871623
	-0.899887	0.76861	0.551376	-1.09236	-0.511212	-0.678142	-1.40991	0.0101822	1.9083	-0.40856		0.0839946	-0.483724	-0.977602	1.20648	-0.557091	2.12583	-0.40227	-0.936473	0.115079	1.37117	-1.1347		1.47662	-1.65917	1.57358	0.86232	-0.685038	-0.990145	1.02908	1.02268	-0.453699	0.626925	-0.0773542	1.50337	-0.560403	0.8169	-0.787045	-0.43519	0.819157	0.794194	0.80655	1.86119	0.452121	-1.29543	-0.492228	-1.01585	0.939562	0.0630733
	-0.814238	0.854512	0.631795	-1.09236	-0.642716	-0.648457	-1.14243	-0.273039	2.26914	-0.544306		0.140778	-1.09911	-0.963339	1.29608	-0.668017	2.14405	-0.365146	-0.843418	-0.259769	1.26869	-0.981153		1.45061	-1.67523	1.68303	0.87849	-0.724721	-0.968197	1.06631	1.06083	-0.411862	0.635917	-0.0833354	1.47308	-0.599563	0.783122	-0.756106	-0.409932	0.83994	0.824627	0.825954	1.88478	0.375808	-1.33173	-0.592083	-1.07756	0.895802	0.0144217
	-0.741633	0.907217	0.560335	-1.14991	-0.784918	-0.618771	-0.79655	-0.442792	2.59195	-0.776552		0.212183	-1.59567	-0.806783	1.38592	-0.778414	2.07118	-0.347026	-0.890224	-0.583446	0.961612	-0.762328		1.42945	-1.68326	1.75619	0.890168	-0.764407	-0.976975	1.07801	1.08222	-0.363337	0.697378	-0.079464	1.43706	-0.637324	0.717618	-0.708291	-0.38216	0.864826	0.855951	0.848812	1.87275	0.314766	-1.29543	-0.683659	-1.11922	0.789157	0.00527708
	-0.655984	0.986354	0.42616	-1.19941	-0.839451	-0.6633	-0.591722	-0.801659	2.72506	-0.854121		0.155059	-2.01271	-0.735466	1.36596	-0.93371	2.07118	-0.272777	-0.866821	-0.651674	0.815566	-0.214482		1.41796	-1.68107	1.81554	0.883877	-0.800991	-1.00331	1.0662	1.09525	-0.336561	0.784316	-0.0666228	1.39722	-0.675087	0.621215	-0.643999	-0.350745	0.888617	0.892942	0.873313	1.85883	0.264778	-1.25839	-0.735978	-1.12694	0.656779	0.0192452
	-0.662585	0.99957	0.193435	-1.30647	-0.773959	-0.485539	-0.355758	-1.29291	2.7821	-0.563698		0.0125899	-2.4094	-0.678413	1.30606	-1.31033	1.67124	-0.217091	-0.656194	-0.515218	0.71309	0.354777		1.40647	-1.6745	1.85993	0.875792	-0.837575	-1.02745	1.05886	1.09711	-0.34493	0.887596	-0.0434006	1.36406	-0.709773	0.507102	-0.565241	-0.321087	0.916236	0.932919	0.899624	1.84231	0.196095	-1.18504	-0.75343	-1.11166	0.579549	-0.00917916
	-0.662585	1.03261	0.0234233	-1.33122	-0.719166	-0.15935	-0.245841	-1.33073	2.76309	-0.447344		-0.015972	-2.54857	-0.66415	1.02703	-1.59821	1.47084	-0.105717	-0.188691	-0.0896048	0.596322	0.968428		1.39316	-1.67669	1.86564	0.856928	-0.863618	-1.05599	1.04706	1.09432	-0.339908	1.00302	-0.00645424	1.33123	-0.742498	0.3728	-0.474431	-0.294322	0.949598	0.969614	0.927251	1.85411	0.1774	-1.10802	-0.793105	-1.11768	0.528073	-0.0284446
	-0.603338	1.09208	-0.0659553	-1.24872	-0.653414	0.285229	-0.324246	-1.274	2.51634	-0.447344		0.112216	-2.58833	-0.649887	0.727796	-1.77569	1.45262	0.0980245	0.302215	0.472464	0.596322	1.03423		1.38591	-1.68107	1.84966	0.822793	-0.881601	-1.08452	1.04387	1.10539	-0.336561	1.12743	0.0531838	1.29776	-0.776067	0.232733	-0.372771	-0.270319	0.987338	1.00213	0.954054	1.86119	0.158319	-1.03137	-0.853714	-1.12848	0.469233	-0.0139883
	-0.438484	1.13157	-0.0390777	-1.07586	-0.52217	0.626261	-0.403026	-1.14162	2.04141	-0.389168		0.0125899	-2.4094	-0.678413	0.508659	-1.84171	1.48906	-0.12428	1.14305	1.15393	0.830205	1.03423		1.37986	-1.69349	1.84167	0.780568	-0.902064	-1.11086	1.06514	1.13516	-0.363337	1.24585	0.137275	1.26397	-0.81159	0.0984311	-0.269503	-0.248202	1.02781	1.03704	0.979214	1.89658	0.127411	-0.969025	-0.880315	-1.15471	0.340526	0.0288779
	-0.260586	1.11835	0.0771785	-0.911052	-0.292299	0.967293	-0.371514	-0.971863	1.49087	-0.215099		-0.272689	-2.29058	-0.806783	0.319231	-2.0192	1.43441	-0.420833	2.12486	1.64777	1.10801	1.03423		1.36837	-1.70809	1.83825	0.736555	-0.931827	-1.11854	1.09599	1.17516	-0.391784	1.33429	0.244415	1.22986	-0.850751	-0.0296927	-0.167038	-0.2335	1.06199	1.07463	1.00569	1.97443	0.0701793	-0.950324	-0.914765	-1.1888	0.318465	0.0630733
	-0.108932	1.05243	0.238231	-0.762745	-0.128179	1.21927	-0.0882811	-0.461704	0.958895	-0.0405683		-0.429439	-2.09177	-0.821046	0.259336	-2.08575	1.27088	-0.495081	2.63917	1.92069	1.21014	0.814884		1.34599	-1.73438	1.82683	0.691636	-0.965312	-1.09988	1.13641	1.22261	-0.410356	1.41823	0.374072	1.20372	-0.891592	-0.145043	-0.074619	-0.225332	1.10055	1.11431	1.03331	2.04497	-0.040089	-0.899348	-0.993243	-1.23956	0.358544	0.0775296
	0.194375	1.03261	0.524498	-0.540187	-0.0953032	1.21927	0.131928	0.199297	0.294265	0.0176085		-0.529406	-1.51615	-0.70694	0.239372	-1.79787	1.38019	-0.439395	2.94285	2.22731	1.13729	0.50832		1.3212	-1.76504	1.80287	0.639532	-1.0019	-1.07684	1.16194	1.2775	-0.386931	1.49618	0.523258	1.17439	-0.938862	-0.248032	0.0113674	-0.220808	1.1361	1.15279	1.0588	2.10653	-0.143489	-0.887981	-1.11142	-1.29681	0.362226	0.105954
	0.543727	0.96008	0.792847	-0.375381	-0.0733858	0.967293	0.430916	0.652721	-0.313319	0.114108		-0.771842	-1.13887	-0.70694	0.38887	-1.37688	1.27088	-0.420833	2.96626	2.22731	1.06409	0.0701477		1.29459	-1.78841	1.79031	0.59282	-1.0515	-1.05379	1.19172	1.32215	-0.350116	1.56813	0.686164	1.15303	-0.990334	-0.323421	0.0965538	-0.218797	1.167	1.19187	1.08462	2.1372	-0.242317	-0.895675	-1.18118	-1.33522	0.34788	0.202295
	0.827076	0.847904	1.03453	-0.375381	-0.161055	0.4485	0.839822	0.992227	-0.731203	0.288639		-1.0714	-0.940527	-0.649887	0.528386	-0.955895	0.97982	-0.680703	2.68598	2.12496	0.976252	0.0701477		1.25952	-1.80813	1.78346	0.546917	-1.11599	-1.03075	1.2215	1.34355	-0.299911	1.67006	0.85171	1.13869	-1.04404	-0.378214	0.169286	-0.217289	1.19708	1.23066	1.11586	2.14428	-0.318631	-0.862307	-1.20691	-1.36917	0.299703	0.269724
	1.03138	0.722512	1.26704	-0.342576	-0.28134	-0.0999783	1.06041	1.33218	-0.788249	0.424385		-1.24243	-0.900764	-0.436278	0.578298	-0.711859	0.634108	-0.773072	1.98445	1.78423	0.830205	0.00434343		1.22559	-1.83295	1.77661	0.506582	-1.17924	-0.99234	1.22682	1.34448	-0.206203	1.79298	1.01286	1.12689	-1.1011	-0.401286	0.229957	-0.218923	1.22115	1.26496	1.15122	2.08035	-0.372042	-0.833332	-1.25532	-1.38012	0.322137	0.284181
	1.20283	0.610336	1.57144	-0.260075	-0.500253	-0.470696	0.761417	1.50239	-0.712188	0.65663		-1.19959	-0.801356	-0.0518492	0.638192	-0.446166	0.415924	-0.810196	1.21326	1.39232	0.771648	-0.324155		1.19965	-1.85047	1.77776	0.480441	-1.23201	-0.957221	1.23108	1.3389	-0.0890659	1.94287	1.1675	1.11988	-1.15649	-0.380276	0.2834	-0.220432	1.24494	1.29718	1.18394	1.94612	-0.417835	-0.785285	-1.30721	-1.3738	0.27065	0.318376
	1.36753	0.484944	1.83979	-0.276575	-0.784918	-0.811728	0.0373917	1.23808	-0.655142	0.888876		-1.18531	-0.861001	0.275866	0.62821	-0.113917	0.343051	-1.21812	0.839369	1.0857	0.69845	-0.696524		1.17358	-1.85778	1.78118	0.454386	-1.27913	-0.919912	1.22682	1.33518	0.0498253	2.08977	1.31193	1.1135	-1.21243	-0.31271	0.332019	-0.221437	1.25998	1.32612	1.21469	1.81873	-0.368233	-0.767316	-1.37696	-1.35081	0.167325	0.3468
	1.35433	0.352945	2.0098	-0.276575	-0.916161	-1.09304	-0.54483	0.841386	-0.446427	1.15991		-1.22815	-1.2184	0.503738	0.58828	-0.0917319	0.0337759	-1.69985	0.535687	0.574807	0.742369	-1.15663		1.13911	-1.86077	1.79031	0.424744	-1.31386	-0.886991	1.22789	1.33146	0.175331	2.21719	1.44352	1.11095	-1.26614	-0.192007	0.370196	-0.221563	1.27174	1.35417	1.24742	1.71964	-0.273225	-0.77465	-1.41665	-1.32303	0.0794317	0.370889
	1.22263	0.287023	2.14398	-0.251824	-0.938079	-1.15241	-1.07978	0.539253	-0.180212	1.5279		-1.24243	-1.39686	0.760137	0.508659	-0.33524	-0.00266043	-2.08922	0.32506	0.132136	0.859484	-1.57287		1.10706	-1.87245	1.79031	0.386117	-1.34362	-0.859555	1.22576	1.34355	0.300837	2.31761	1.5628	1.10012	-1.32068	-0.0305128	0.395506	-0.222568	1.28104	1.38698	1.27718	1.66987	-0.230867	-0.744943	-1.45545	-1.29681	0.0242735	0.294287
	1.12362	0.214337	2.26024	-0.169519	-0.916161	-1.03402	-1.74041	0.256031	0.12358	1.97346		-1.28528	-1.37698	0.930957	0.488694	-0.756229	0.142651	-2.18203	0.32506	-0.191541	0.961612	-1.98858		1.07562	-1.88706	1.78575	0.348385	-1.35044	-0.844191	1.21076	1.37146	0.428013	2.36558	1.67346	1.08226	-1.37411	0.170938	0.419217	-0.223699	1.28295	1.42607	1.29987	1.67482	-0.143489	-0.701301	-1.51214	-1.24743	0.0312656	0.178206
	0.99853	0.161632	2.40337	-0.111768	-0.828753	-0.826218	-2.10242	-0.121748	0.237219	2.41902		-1.32812	-1.17863	0.916693	0.568315	-0.97808	0.25196	-2.10778	0.255409	-0.225655	1.04945	-2.20793		1.03692	-1.88341	1.77661	0.299879	-1.34672	-0.867346	1.21076	1.4189	0.531765	2.38042	1.7755	1.06378	-1.4225	0.385982	0.448144	-0.219301	1.28952	1.47231	1.31402	1.71233	0.020964	-0.605589	-1.62115	-1.20871	0.072078	0.10113
	0.860078	0.234161	2.484	-0.0212127	-0.653414	-0.737514	-1.78768	-0.291951	0.370326	2.59309		-1.3424	-1.09911	0.788664	0.707831	-1.11066	0.215524	-1.95973	0.161797	-0.0554908	1.07873	-2.01052		0.986725	-1.88049	1.74238	0.226212	-1.3492	-0.906853	1.21927	1.48021	0.627148	2.36244	1.8719	1.04465	-1.46502	0.603088	0.477881	-0.209499	1.29772	1.52272	1.3252	1.77391	0.215551	-0.521605	-1.72188	-1.21812	0.163643	-0.0188119
	0.708424	0.392592	2.62714	0.184845	-0.390927	-0.648457	-1.17394	-0.121748	0.693134	2.4578		-1.28528	-0.980291	0.7744	0.837603	-1.31033	-0.0208786	-1.44043	-0.0722336	0.182901	1.12265	-1.70396		0.936529	-1.88414	1.707	0.155244	-1.35044	-0.980376	1.23522	1.53324	0.684046	2.33695	1.96075	1.02202	-1.50054	0.811134	0.506008	-0.195675	1.30893	1.57851	1.33309	1.80457	0.33727	-0.418548	-1.74761	-1.25345	0.278014	-0.129595
	0.635977	0.504768	2.83277	0.357706	-0.215849	-0.574243	-0.874955	0.0101822	0.977911	2.2057		-1.01428	-0.682067	0.7744	0.967136	-1.4651	-0.00266043	-0.903007	-0.282303	0.472464	1.21014	-1.37546		0.893596	-1.88633	1.65564	0.101347	-1.36036	-1.07585	1.25118	1.57975	0.724208	2.30847	2.04238	0.998426	-1.53103	0.995283	0.549004	-0.175569	1.32397	1.63788	1.33424	1.79254	0.409774	-0.271849	-1.79165	-1.29048	0.454525	-0.192215
	0.655778	0.603728	3.02966	0.514262	-0.20489	-0.618771	-0.749282	-0.102836	1.31973	1.79939		-0.60081	-0.56325	0.731611	1.10665	-1.33251	0.0155577	-0.495081	-0.165288	1.01788	1.12265	-0.937284		0.847636	-1.87245	1.61341	0.0510416	-1.36966	-1.1812	1.27458	1.60953	0.765875	2.30547	2.11556	0.977389	-1.55285	1.15389	0.599232	-0.14453	1.33518	1.69367	1.33523	1.73616	0.494093	-0.154497	-1.86578	-1.33075	0.612284	-0.182582
	0.583173	0.801649	3.21759	0.621514	-0.248725	-0.7672	-0.54483	-0.235216	1.52845	1.35383		-0.0445339	-0.483724	0.674558	1.15656	-0.800599	-0.057315	-0.179966	0.11499	1.54584	0.976252	-0.762328		0.801675	-1.84179	1.57575	0.0160075	-1.39199	-1.3052	1.30756	1.63278	0.786123	2.31597	2.17696	0.957944	-1.56991	1.28531	0.643028	-0.104318	1.34886	1.7429	1.33589	1.64179	0.478446	-0.0848087	-1.90894	-1.39848	0.715609	-0.0722727
	0.43812	1.01939	3.28926	0.646068	-0.36901	-0.974646	-0.607478	-0.102836	1.64254	0.985837		0.368933	-0.503606	0.745874	1.0767	-0.37961	-0.057315	0.0609001	0.535687	1.92069	0.771648	-0.762328		0.753296	-1.8228	1.5358	0.00253039	-1.41865	-1.41494	1.33202	1.6365	0.814405	2.33545	2.22868	0.934672	-1.58698	1.40395	0.674369	-0.0589536	1.3546	1.78287	1.33819	1.54955	0.394502	-0.0848087	-1.84354	-1.47563	0.759369	-0.0284446
	0.326069	1.16461	3.29822	0.563763	-0.533129	-1.31568	-1.01676	0.0480051	1.64254	0.869484		0.682774	-0.463842	0.94522	0.837603	-0.180472	0.179088	0.0794623	1.02659	2.09085	0.464567	-0.915349		0.704315	-1.80747	1.50944	0.0231932	-1.43043	-1.517	1.34798	1.62999	0.85289	2.34295	2.26475	0.905982	-1.60712	1.51065	0.69888	-0.0066771	1.35515	1.80913	1.34016	1.46958	0.268598	-0.0774749	-1.73889	-1.50803	0.781803	0.0240544
	0.240421	1.27018	3.22655	0.431957	-0.741083	-1.59699	-1.40991	-0.0271905	1.33875	0.966445		0.92521	-0.205855	0.916693	0.558333	0.0191936	0.597672	-0.161404	1.35368	2.26101	0.303881	-1.02502		0.656541	-1.77607	1.4752	0.0618201	-1.44097	-1.59601	1.35223	1.62534	0.90142	2.34145	2.28762	0.872191	-1.62893	1.60335	0.720981	0.0536408	1.35542	1.81629	1.34098	1.42452	0.1774	-0.0811473	-1.64339	-1.51744	0.814528	0.0919858
	0.101968	1.43522	3.08341	0.28365	-0.949037	-1.70089	-1.47293	0.0480051	0.901849	1.14051		0.868086	0.0327242	0.85998	0.299266	0.50621	0.688763	-0.309901	1.68076	2.3463	0.172474	-0.784263		0.602719	-1.73445	1.45808	0.094161	-1.44345	-1.65198	1.35755	1.61976	0.963335	2.33545	2.2987	0.83362	-1.65048	1.68903	0.721384	0.118357	1.35077	1.81121	1.34164	1.40117	0.108717	-0.0994874	-1.55183	-1.53734	0.785485	0.105954
	-0.0957313	1.58027	2.9582	0.0775928	-1.08028	-1.68604	-1.34726	0.387961	0.579042	1.39261		0.697055	0.370238	0.916693	0.0998557	0.683691	0.561236	-0.254215	1.56375	2.14202	0.186765	-0.652654		0.540434	-1.69283	1.43183	0.132788	-1.43291	-1.69697	1.35755	1.62255	1.00852	2.29498	2.30204	0.793134	-1.67201	1.76566	0.711339	0.183199	1.34776	1.79928	1.33687	1.37262	0.0587397	-0.106821	-1.4511	-1.56357	0.726645	0.0775296
	-0.168179	1.61992	2.72547	0.00353775	-1.15699	-1.44891	-1.17394	0.63381	0.332296	1.46972		0.454619	0.707752	1.01654	-0.0196954	0.440183	0.379488	-0.217091	1.0968	1.78423	0.31852	-0.521046		0.476938	-1.668	1.37476	0.157943	-1.41493	-1.70904	1.35649	1.63371	1.0537	2.23952	2.30098	0.749144	-1.69719	1.82993	0.708125	0.247162	1.34503	1.78019	1.32931	1.30916	0.0740001	-0.0558449	-1.39442	-1.57144	0.68215	-0.0139883
	-0.0495281	1.63974	2.43921	0.0447886	-1.17891	-1.28599	-0.874955	0.463607	0.218204	1.50851		0.354992	1.04527	0.90243	-0.0396602	0.307072	0.179088	-0.309901	0.55909	1.4435	0.552404	-0.324155		0.425534	-1.6293	1.30058	0.175907	-1.40067	-1.70136	1.365	1.65511	1.05705	2.15408	2.29694	0.696866	-1.72404	1.87648	0.712144	0.312131	1.34858	1.75811	1.31895	1.22895	0.0778095	0.0688525	-1.43365	-1.57144	0.645743	-0.00435563
	0.0757235	1.6001	2.17982	0.102343	-1.15699	-1.09304	-0.686258	0.199297	0.0855493	1.45079		0.368933	1.34302	0.589318	0.0299789	0.262702	-0.257281	-0.198528	0.11499	1.29039	0.932682	-0.104808		0.381992	-1.57381	1.21041	0.176807	-1.40377	-1.68271	1.37351	1.67651	1.01019	2.07913	2.2936	0.640443	-1.74949	1.90367	0.716962	0.37559	1.35323	1.74081	1.30744	1.14402	0.116347	0.200884	-1.52086	-1.58363	0.619638	0.0240544
	0.0953677	1.54739	1.92917	0.160094	-1.08028	-0.989489	-0.560586	0.0669165	0.104565	1.25687		0.483181	1.3629	0.432422	0.11982	0.284887	-0.821611	-0.0871553	-0.188691	1.11982	1.1812	0.0482129		0.342686	-1.53219	1.11682	0.16333	-1.41493	-1.64978	1.40435	1.69511	0.961659	1.99968	2.29166	0.583061	-1.77747	1.91973	0.718974	0.435908	1.35022	1.73454	1.29889	1.02843	0.150689	0.347943	-1.65603	-1.60677	0.557115	0.000453546
	0.12837	1.45488	1.6877	0.184845	-0.949037	-1.07819	-0.654746	-0.102836	0.142595	1.00523		0.739898	1.26349	0.361445	0.15975	0.0413788	-1.1491	-0.105717	-0.562582	1.03494	1.31261	-0.104808		0.313659	-1.49787	1.00612	0.152551	-1.43663	-1.62016	1.43201	1.72488	0.883012	1.9036	2.29342	0.520265	-1.80796	1.92344	0.722188	0.494216	1.34749	1.73454	1.29626	0.901035	0.142683	0.476302	-1.75196	-1.6114	0.472904	-0.0284446
	0.154772	1.32304	1.41914	0.2754	-0.828753	-1.0637	-1.001	-0.386058	-0.104604	0.850091		0.968053	1.30325	0.304392	0.0798909	-0.00299147	-1.16732	-0.291339	-0.679597	1.06865	1.26869	-0.236417		0.300293	-1.47669	0.893129	0.144466	-1.4788	-1.56419	1.45531	1.75177	0.785953	1.83015	2.29782	0.451411	-1.84348	1.9218	0.716158	0.548377	1.34557	1.74081	1.30333	0.790161	0.127411	0.571293	-1.82173	-1.60075	0.450843	-0.0578308
	0.069123	1.26357	1.26704	0.300151	-0.664372	-1.13756	-1.53596	-0.631907	-0.446427	0.92766		1.11086	1.18396	0.332919	-0.0196954	0.0635639	-1.00336	-0.56933	-0.585985	1.17099	1.16657	-0.192547		0.290619	-1.44237	0.810951	0.154259	-1.52902	-1.50713	1.47232	1.76759	0.688899	1.78218	2.30151	0.382873	-1.87901	1.91726	0.68964	0.598139	1.34065	1.75244	1.31615	0.752174	0.0740001	0.574954	-1.86578	-1.59767	0.443489	-0.0910644
	-0.141934	1.24375	1.23142	0.26715	-0.555046	-1.04886	-1.97637	-0.726014	-0.693173	0.92766		1.13908	1.06515	0.575055	-0.109537	0.0635639	-0.930486	-0.75451	-0.399318	1.37527	1.15193	-0.0828733		0.276104	-1.42558	0.760734	0.176807	-1.58055	-1.45006	1.49147	1.7834	0.638694	1.77469	2.30274	0.317523	-1.91285	1.91809	0.642223	0.641242	1.32835	1.76616	1.33556	0.740616	0.0133338	0.531312	-1.87013	-1.58671	0.435763	-0.211495
	-0.412082	1.3361	1.16871	0.2424	-0.52217	-0.811728	-2.1812	-0.839482	-0.97795	0.908268		1.11086	0.925976	0.973746	-0.169431	-0.0251766	-0.821611	-1.05106	-0.446125	1.4435	1.15193	-0.0395261		0.259174	-1.42558	0.725356	0.207257	-1.62272	-1.38422	1.50104	1.79735	0.625308	1.77619	2.30204	0.251538	-1.94782	1.92633	0.578736	0.677057	1.31413	1.7778	1.36039	0.742978	-0.0671756	0.461635	-1.85661	-1.56989	0.410392	-0.384898
	-0.590137	1.43522	1.10599	0.308401	-0.489294	-0.396482	-2.40141	-1.10379	-1.24371	0.947053		1.05374	1.0055	1.41523	-0.159449	-0.158287	-0.584775	-1.23668	-0.539179	1.40938	1.15193	-0.0609386		0.237403	-1.42923	0.707094	0.241397	-1.66054	-1.33374	1.49041	1.81782	0.615269	1.77768	2.2987	0.186507	-1.97971	1.94693	0.498775	0.706713	1.30756	1.78884	1.38538	0.780719	-0.200721	0.369945	-1.82173	-1.56203	0.421055	-0.543859
	-0.774635	1.64635	1.08829	0.530763	-0.52217	0.166839	-2.5586	-1.42484	-1.31977	1.00523		1.09658	1.06515	1.81426	-0.0296778	-0.202657	-0.384808	-1.31093	-0.562582	1.39232	1.26869	-0.170612		0.21805	-1.43434	0.700247	0.283617	-1.69526	-1.26131	1.47871	1.83085	0.638694	1.80017	2.29113	0.12403	-2.00768	1.98194	0.406356	0.729709	1.30319	1.79898	1.40528	0.837105	-0.326636	0.270922	-1.796	-1.56357	0.461879	-0.732207
	-0.94609	1.98288	1.09725	0.786125	-0.500253	0.478186	-2.52708	-1.61395	-1.18667	0.966445		1.19621	0.786805	1.94229	0.179477	-0.42398	-0.457681	-1.34762	-0.749806	1.34115	1.53186	-0.258351		0.196885	-1.42712	0.701387	0.326737	-1.71635	-1.18778	1.46381	1.85224	0.697098	1.81066	2.27759	0.0602716	-2.02838	2.0355	0.314741	0.748433	1.29881	1.80793	1.41909	0.896317	-0.467823	0.208578	-1.82609	-1.56989	0.450843	-1.01593
	-1.01854	2.28637	1.10599	0.992183	-0.44572	0.596575	-2.3699	-1.7837	-0.939919	0.850091		1.43864	0.508936	1.82852	0.448764	-0.734044	-0.694084	-1.21812	-1.00668	1.35821	1.76574	-0.302221		0.18721	-1.4315	0.696822	0.350992	-1.73247	-1.11536	1.45211	1.88015	0.755666	1.79417	2.26263	-0.00603233	-2.04628	2.10965	0.224333	0.764141	1.29717	1.81927	1.42847	0.919673	-0.574271	0.252221	-1.87449	-1.56681	0.395685	-1.3483
	-1.06474	2.57019	1.10599	1.25579	-0.28134	0.685632	-2.41717	-1.85935	-0.863858	0.888876		1.70964	0.231067	1.62918	0.727796	-1.00027	-0.803393	-0.773072	-1.1237	1.23922	1.63433	-0.477176		0.176325	-1.41981	0.687693	0.354585	-1.74363	-1.04512	1.42765	1.91271	0.780767	1.7582	2.24733	-0.0694672	-2.06166	2.19328	0.135531	0.778215	1.29936	1.83418	1.43422	0.929347	-0.635324	0.333276	-1.91766	-1.579	0.392002	-1.66189
	-1.09099	2.78133	1.13287	1.57716	0.0688162	0.626261	-2.60586	-1.84044	-0.636127	0.908268		1.80961	-0.166092	1.30146	1.02703	-1.15503	-0.89405	-0.309901	-1.07689	1.03494	1.25405	-0.58685		0.167253	-1.40448	0.689975	0.356379	-1.76161	-0.981583	1.41808	1.95737	0.77742	1.69674	2.23132	-0.130037	-2.07369	2.28392	0.0531559	0.791662	1.301	1.85328	1.43537	0.919673	-0.696377	0.435961	-1.95299	-1.60214	0.421055	-1.90226
	-1.15039	2.95282	1.20454	1.71721	0.528298	0.418814	-2.7004	-1.70806	-0.237258	0.888876		1.86639	-0.701948	0.888506	1.23619	-1.1994	-1.09445	0.0980245	-1.03009	0.86437	0.888763	-0.324155		0.166651	-1.376	0.692257	0.342907	-1.77835	-0.899282	1.41701	2.00574	0.757342	1.64278	2.2176	-0.194429	-2.08936	2.36878	-0.0191692	0.801841	1.29936	1.87028	1.43208	0.884288	-0.731093	0.578627	-2.00051	-1.60368	0.421055	-2.07566
	-1.17019	2.99907	1.22246	1.70071	1.04284	0.0480967	-2.62162	-1.50048	-0.0285426	0.947053		1.72392	-1.29792	0.460949	1.26613	-1.39907	-1.23976	0.50595	-0.796612	0.677149	0.537764	0.201756		0.161813	-1.34533	0.709376	0.32045	-1.7889	-0.822465	1.41701	2.0597	0.707137	1.58432	2.20211	-0.256272	-2.1081	2.43799	-0.0838638	0.808123	1.2917	1.87983	1.42764	0.853852	-0.719267	0.758694	-2.07028	-1.5898	0.377295	-2.1431
	-1.10419	2.98586	1.2583	1.68421	1.51328	-0.26325	-2.52708	-1.29291	0.0285033	1.0828		1.45292	-1.71449	0.318656	1.26613	-1.26596	-1.25798	0.765379	-0.352512	0.523636	0.113916	0.420581		0.15516	-1.32343	0.737795	0.293496	-1.7982	-0.754426	1.42871	2.10157	0.618446	1.52586	2.18699	-0.311738	-2.13271	2.4763	-0.155384	0.81227	1.27885	1.87774	1.4237	0.813749	-0.681105	0.908694	-2.04847	-1.58517	0.340526	-2.03231
	-1.08439	2.96603	1.32976	1.79147	1.88535	-0.366796	-2.43292	-0.952951	-0.0855885	0.908268		1.13908	-1.95307	0.475212	1.17653	-1.06629	-1.33085	0.876752	0.232006	0.217015	-0.251723	0.55219		0.132783	-1.28473	0.774431	0.282718	-1.79572	-0.684192	1.42978	2.13041	0.501309	1.47189	2.17098	-0.358278	-2.15984	2.48207	-0.224098	0.813024	1.26272	1.86611	1.42255	0.778364	-0.646775	0.942062	-1.95299	-1.59767	0.344198	-1.8353
	-1.00534	2.84725	1.43706	1.86552	2.10426	-0.44101	-1.97637	-0.763837	-0.00952727	0.617846		0.754179	-2.11165	0.617844	1.06672	-1.02245	-1.4766	0.616881	0.442075	-0.00431976	-0.310281	0.727146		0.113434	-1.24238	0.805132	0.28631	-1.79696	-0.617252	1.43499	2.14808	0.39254	1.41943	2.15338	-0.393345	-2.1881	2.46148	-0.282359	0.809003	1.24111	1.8494	1.42238	0.749819	-0.616242	0.883381	-1.86141	-1.5898	0.27065	-1.58
	-0.83404	2.77472	1.57144	1.93977	2.1481	-0.322268	-1.39453	-0.669279	0.00948804	0.520884		0.511743	-1.99283	0.845717	0.887277	-1.06629	-1.42194	0.431702	0.512284	-0.0213768	-0.0906882	0.814884		0.098919	-1.18615	0.815404	0.277331	-1.7858	-0.541531	1.42435	2.14706	0.300503	1.40429	2.13526	-0.417571	-2.21719	2.41327	-0.337814	0.801463	1.21623	1.8315	1.4232	0.733543	-0.593738	0.780335	-1.77812	-1.58054	0.159972	-1.36275
	-0.570336	2.73507	1.6429	2.17863	1.96206	-0.144507	-0.843818	-0.461704	-0.256274	0.559669		0.368933	-1.83378	1.05933	0.717814	-1.1994	-1.2762	0.283646	0.76916	0.0980223	0.0699977	0.398647		0.0831963	-1.13285	0.810839	0.272839	-1.77215	-0.454837	1.41052	2.12203	0.228548	1.3953	2.11398	-0.42267	-2.23565	2.342	-0.389647	0.795181	1.18779	1.82166	1.42896	0.705231	-0.528865	0.58596	-1.64339	-1.57298	0.072078	-1.23318
	-0.28023	2.71541	1.7502	2.4505	1.71027	0.151997	-0.513318	-0.273039	-0.446427	0.346816		0.440338	-1.6752	1.13064	0.688104	-1.06629	-1.18511	0.153711	0.815966	0.251129	0.0846372	-0.148678		0.0656606	-1.06859	0.789155	0.275532	-1.75727	-0.372532	1.39563	2.08752	0.159936	1.38181	2.09726	-0.416613	-2.24544	2.24931	-0.437461	0.791158	1.15743	1.82553	1.44129	0.691078	-0.452176	0.336937	-1.51214	-1.58363	0.0974489	-1.18453
	-0.0298838	2.60968	1.83083	2.60705	1.52423	0.596575	-0.245841	-0.102836	-0.427411	0.0176085		0.682774	-1.51615	1.05933	0.697849	-1.08848	-1.07623	0.265084	0.652702	0.370528	0.113916	-0.236417		0.0475193	-1.0058	0.761761	0.278225	-1.74797	-0.286938	1.37329	2.05961	0.111406	1.36532	2.08477	-0.396849	-2.24516	2.14673	-0.474029	0.788646	1.12735	1.84761	1.45708	0.688716	-0.425465	0.0578462	-1.41665	-1.5898	0.15298	-1.22306
	0.214019	2.50411	1.80396	2.57405	1.45874	0.982136	0.194952	-0.121748	-0.142634	0.114108		0.882367	-1.47638	0.81719	0.658157	-1.08848	-0.785175	0.468826	0.348463	0.660092	0.172474	-0.302221		0.0311911	-0.952496	0.72524	0.254869	-1.76037	-0.183784	1.37223	2.04379	0.114757	1.33684	2.07545	-0.364016	-2.23453	2.03138	-0.507382	0.788646	1.09098	1.8846	1.47451	0.695796	-0.429286	-0.172826	-1.39921	-1.57144	0.186077	-1.30977
	0.477723	2.45141	1.6877	2.5328	1.45874	1.2638	0.367892	-0.0461019	0.0855493	0.308031		1.15336	-1.49627	0.575055	0.528386	-0.734044	-0.621211	0.802503	0.32506	0.932598	0.172474	-0.411894		0.0118387	-0.907953	0.696706	0.213549	-1.76471	-0.0477056	1.37967	2.03263	0.139858	1.30986	2.07158	-0.326399	-2.21355	1.89996	-0.546756	0.791536	1.05543	1.93174	1.49326	0.698151	-0.425465	-0.316224	-1.44238	-1.55585	0.274332	-1.4591
	0.748027	2.31941	1.54457	2.4505	1.4804	1.36734	0.367892	0.104739	0.351311	0.0370008		1.41008	-1.57579	0.275866	0.448764	-0.357425	-0.53012	1.06193	0.465478	1.11982	0.0992767	-0.324155		-0.0226309	-0.882396	0.670458	0.174922	-1.77277	0.120194	1.39776	2.03356	0.151403	1.25889	2.07281	-0.284005	-2.17887	1.75165	-0.585733	0.79606	1.01906	1.98455	1.51414	0.700513	-0.395319	-0.440922	-1.45982	-1.52052	0.439818	-1.57518
	0.965528	2.18741	1.46393	2.28569	1.57903	1.3525	0.2576	0.104739	0.769195	-0.272814		1.51005	-1.53603	0.0337303	0.408835	-0.113917	-0.384808	1.3028	0.512284	1.11982	0.113916	0.114017		-0.0649617	-0.859031	0.654478	0.139883	-1.78586	0.301264	1.43073	2.05124	0.14471	1.20793	2.07879	-0.233958	-2.13859	1.58728	-0.630338	0.798322	0.981594	2.03765	1.53371	0.738261	-0.421644	-0.488225	-1.51214	-1.48504	0.564469	-1.61806
	1.14343	2.02898	1.35664	2.11263	1.72123	1.30797	0.194952	0.104739	0.996926	-0.234491		1.36724	-1.43662	0.0194671	0.398852	0.284887	-0.184842	1.46986	0.442075	1.17099	0.230684	0.771015		-0.113402	-0.854651	0.645349	0.095869	-1.80818	0.51306	1.4669	2.06891	0.14471	1.16296	2.0853	-0.174346	-2.08908	1.42332	-0.680566	0.796939	0.946863	2.08777	1.55048	0.733543	-0.505588	-0.499232	-1.5649	-1.42625	0.590585	-1.67634
	1.35433	1.89053	1.24934	1.98908	1.84178	1.18958	0.226464	-0.0461019	1.03496	-0.0211761		1.03946	-1.2184	0.0622568	0.329213	0.617135	-0.111969	1.50698	0.348463	1.15393	0.449927	1.0781		-0.164802	-0.850268	0.62823	0.0409806	-1.82678	0.750094	1.50413	2.08008	0.149727	1.12398	2.09339	-0.112184	-2.02866	1.25853	-0.733607	0.79141	0.915688	2.13729	1.56479	0.726463	-0.517039	-0.407542	-1.68219	-1.36608	0.615956	-1.76304
	1.63123	1.7321	1.18663	1.93152	1.81986	0.996979	0.0689037	0.0290936	0.882834	-0.0211761		0.654212	-0.960409	0.218813	0.339196	0.883357	-0.0755331	1.35848	0.232006	1.2051	0.508485	1.14338		-0.211368	-0.848808	0.608828	0.000554595	-1.82864	1.00469	1.52221	2.07729	0.124627	1.12098	2.10272	-0.0519374	-1.95845	1.09992	-0.791466	0.782236	0.893814	2.18294	1.57449	0.721507	-0.490327	-0.227846	-1.83917	-1.32134	0.674796	-1.81073
	1.78949	1.57367	1.18663	1.80777	1.75411	0.745004	-0.119793	0.161474	0.731164	-0.0793529		0.31215	-0.801356	0.418159	0.378887	0.949384	0.106649	1.26567	0.0681845	1.29039	0.435636	1.27499		-0.253699	-0.854651	0.573447	-0.0326858	-1.8367	1.27684	1.53178	2.06705	0.0995268	1.12698	2.11204	0.0108629	-1.88236	0.96315	-0.860179	0.771304	0.878498	2.2247	1.5786	0.681643	-0.490327	-0.0848087	-1.88714	-1.28894	0.744662	-1.82567
	1.82233	1.45488	1.19558	1.55241	1.71027	0.507518	-0.198573	0.123651	0.560026	0.172285		-0.0730957	-0.841119	0.7744	0.358923	1.01594	0.0884305	1.19187	-0.118482	1.29039	0.377078	1.12145		-0.282726	-0.853191	0.538066	-0.074006	-1.84166	1.54131	1.53178	2.03728	0.0928341	1.12848	2.12242	0.0771668	-1.80488	0.865514	-0.942147	0.759617	0.87248	2.25841	1.57893	0.627148	-0.517039	0.0688525	-1.92202	-1.28739	0.722963	-1.87335
	1.86193	1.29	1.13287	1.24754	1.73219	0.463343	-0.245841	0.142562	0.351311	0.404992		-0.44372	-0.980291	1.20162	0.279301	1.19342	-0.130188	1.00625	-0.235497	1.40938	0.201405	0.639929		-0.306915	-0.843698	0.495838	-0.110839	-1.8398	1.80798	1.51264	1.98891	0.0928341	1.1	2.13544	0.131998	-1.72236	0.815255	-1.03457	0.749313	0.878498	2.28198	1.57729	0.563682	-0.490327	0.189878	-2.00488	-1.31054	0.767096	-1.99907
	1.94098	1.21731	1.00765	0.967432	1.64478	0.374286	-0.277353	0.199297	0.294265	0.346816		-0.771842	-0.980291	1.48654	0.11982	0.883357	-0.421245	0.69113	-0.375915	1.42644	-0.0178393	-0.0609386		-0.31659	-0.810913	0.44676	-0.144074	-1.83298	2.08123	1.48498	1.94239	0.114588	1.06387	2.15338	0.174711	-1.64152	0.793008	-1.14226	0.740768	0.890805	2.29958	1.57235	0.556609	-0.352972	0.289262	-2.06591	-1.37071	0.862705	-2.06603
	1.98058	1.19104	0.855562	0.74507	1.45874	0.285229	-0.418782	0.312765	0.370326	0.114108		-0.942873	-1.03946	1.71442	-0.00971303	0.750246	-0.694084	0.338891	-0.375915	1.47761	-0.32492	-0.718459		-0.306915	-0.756878	0.404532	-0.162943	-1.82306	2.35558	1.45828	1.88936	0.141364	1.04289	2.16816	0.207229	-1.56824	0.797128	-1.26923	0.733604	0.908852	2.30615	1.56725	0.528297	-0.219427	0.355277	-2.05284	-1.43412	0.903156	-2.05159
	1.96078	1.14478	0.775142	0.588514	1.2834	0.3446	-0.591722	0.218208	0.446387	-0.234491		-0.985716	-1.00017	1.78573	-0.119519	0.572765	-1.05801	0.265084	-0.212094	1.2051	-0.441687	-0.959219		-0.286352	-0.678749	0.379423	-0.166536	-1.81376	2.62883	1.4402	1.84089	0.163118	0.99792	2.18435	0.225397	-1.50306	0.830498	-1.41348	0.726946	0.930455	2.30406	1.56429	0.509188	-0.132049	0.34061	-1.96563	-1.5034	0.906838	-2.07085
	2.11244	1.10514	0.792847	0.530763	1.08641	0.596575	-0.71777	0.0290936	0.522449	-0.660198		-1.04284	-0.682067	1.78573	-0.209123	0.284887	-1.4766	0.190835	-0.212094	0.86437	-0.397769	-1.00309		-0.254301	-0.56776	0.370294	-0.156652	-1.80508	2.88562	1.42531	1.80275	0.163118	0.940957	2.19912	0.222847	-1.44376	0.883641	-1.56698	0.72041	0.953702	2.30138	1.56594	0.5894	-0.00231324	0.387913	-1.96563	-1.57144	0.888076	-2.15274
	2.34314	1.09869	0.87348	0.662569	0.802005	0.996979	-0.969491	0.0480051	0.541011	-1.02819		-1.02856	-0.543369	1.50081	-0.31893	0.0413788	-1.64013	0.209398	-0.515776	0.677149	-0.412408	-0.87148		-0.207738	-0.432678	0.373715	-0.122517	-1.79702	3.1401	1.41893	1.77856	0.156425	0.894493	2.20986	0.200214	-1.39005	0.941316	-1.73574	0.712494	0.982416	2.30764	1.57301	0.702868	0.196095	0.435961	-2.01839	-1.62698	0.93588	-2.23462
	2.50139	1.13157	1.07037	0.885127	0.528298	1.30797	-1.20546	0.218208	0.503433	-1.31861		-0.914311	-0.443961	1.05933	-0.308947	-0.247028	-1.74944	0.376015	-1.07689	0.370528	-0.32492	-0.674589		-0.138799	-0.280798	0.377025	-0.0838903	-1.78214	3.40457	1.42531	1.77298	0.174663	0.879501	2.21936	0.16547	-1.34726	0.99075	-1.92219	0.702693	1.01222	2.32315	1.58419	0.816111	0.364368	0.505277	-2.03583	-1.68546	0.950598	-2.2592
	2.62664	1.10514	1.31184	1.08274	0.35322	1.61932	-1.48869	0.256031	0.427372	-1.57071		-0.686156	-0.56325	0.703084	-0.239071	-0.247028	-1.87653	0.709692	-1.31092	0.0127373	-0.193165	-0.34609		-0.0565561	-0.122348	0.388552	-0.0353791	-1.75423	3.66904	1.43807	1.76461	0.178009	0.876503	2.22164	0.117015	-1.31117	1.04719	-2.11707	0.694776	1.04668	2.34493	1.59982	0.877208	0.41397	0.58596	-2.04847	-1.72881	0.93588	-2.32615
	2.77154	1.09208	1.51769	1.26405	0.232936	1.81192	-1.75617	0.369049	0.31328	-1.706		-0.429439	-0.821238	0.475212	-0.109537	-0.446166	-2.07693	1.26567	-1.5678	-0.259769	-0.134607	0.114017		0.0220573	0.0521654	0.399852	0.00504697	-1.72199	3.93132	1.44339	1.75809	0.16797	0.852518	2.22516	0.0589986	-1.2804	1.11517	-2.32039	0.688617	1.08332	2.37834	1.61609	0.952935	0.478446	0.58596	-2.05284	-1.7643	0.932209	-2.43743
	2.92319	1.17122	1.60707	1.47835	0.178142	1.82676	-1.91372	0.50143	0.199188	-1.57071		-0.258408	-1.15875	0.389972	-0.059625	-0.844969	-2.25868	1.74785	-1.94169	-0.225655	-0.193165	0.245626		0.103699	0.239823	0.391865	0.0364883	-1.6854	4.18701	1.44233	1.74135	0.172987	0.821042	2.22674	-0.00316326	-1.25635	1.18932	-2.52894	0.682083	1.12188	2.4228	1.63303	1.04706	0.589487	0.549652	-2.08816	-1.81058	0.93588	-2.4562
	2.89679	1.23714	1.44602	1.64316	0.320344	1.649	-1.91372	0.690094	-0.180212	-1.27983		-0.0730957	-1.61555	0.460949	0.0499437	-1.06629	-2.33155	2.06296	-2.15232	-0.225655	-0.339211	0.00434343		0.181101	0.428209	0.378168	0.0634372	-1.63456	4.4438	1.42531	1.70786	0.184702	0.788064	2.22903	-0.0643675	-1.23928	1.25318	-2.74792	0.676554	1.16345	2.47053	1.65128	1.06853	0.676865	0.442923	-2.07463	-1.85672	0.93588	-2.34108
	2.82434	1.32965	1.23142	1.61841	0.605009	1.27829	-1.61474	0.76574	-0.446427	-1.22211		0.16934	-1.51615	0.888506	0.259336	-1.06629	-2.49508	2.28527	-2.22197	-0.464047	-0.295641	-0.192547		0.245808	0.620247	0.361049	0.0796076	-1.57317	4.6962	1.39127	1.65669	0.211478	0.743097	2.23273	-0.130356	-1.23005	1.30302	-2.97214	0.672407	1.19873	2.51618	1.66937	1.08245	0.715403	0.362611	-2.01402	-1.903	0.866387	-2.1431
	2.83094	1.40218	0.94494	1.53591	0.802005	0.878236	-1.23697	0.444695	-0.560066	-1.27983		0.31215	-1.47638	1.5436	0.339196	-1.24377	-2.65904	2.43376	-1.96509	-0.583446	-0.237083	-0.0828733		0.293582	0.819588	0.354202	0.104763	-1.51364	4.92116	1.33915	1.59343	0.228209	0.692129	2.23097	-0.200483	-1.22474	1.3471	-3.19394	0.668386	1.23236	2.56809	1.69009	1.08481	0.80278	0.296596	-1.96998	-1.93077	0.770778	-1.91236
	2.85074	1.54739	0.757224	1.49485	0.988042	0.522361	-0.702014	0.0101822	-0.598096	-1.12515		0.240745	-1.3178	2.09918	0.378887	-1.4651	-2.64083	2.30383	-2.0119	-0.464047	-0.281002	-0.0395261		0.324422	1.0255	0.342787	0.137098	-1.45536	5.12528	1.27214	1.53761	0.263354	0.617182	2.23114	-0.26966	-1.2253	1.378	-3.41454	0.6616	1.26326	2.63252	1.71278	1.12043	0.971042	0.281928	-1.96126	-1.95253	0.68215	-1.61806
	2.83094	1.70567	0.658673	1.3548	1.18504	0.329757	-0.182817	-0.480615	-0.617112	-0.892905		-0.015972	-1.00017	2.56919	0.289284	-1.53165	-2.34977	1.98871	-2.15232	-0.566389	-0.193165	-0.0609386		0.348009	1.21827	0.323385	0.182916	-1.38901	5.30854	1.21576	1.49761	0.336983	0.530239	2.22991	-0.343933	-1.22782	1.39489	-3.63233	0.653432	1.29198	2.70025	1.7414	1.16738	1.11604	0.366284	-1.98744	-1.98477	0.649426	-1.30494
	2.79134	1.82445	0.605131	1.04993	1.31628	0.285229	0.179196	-0.763837	-0.655142	-0.640806		-0.315532	-0.841119	2.89691	0.269319	-1.04464	-2.02228	1.48842	-2.29218	-0.736959	0.0260792	0.135952		0.357684	1.39716	0.324525	0.239507	-1.31212	5.48303	1.17215	1.48738	0.432367	0.468783	2.22833	-0.422032	-1.2281	1.39819	-3.83726	0.645138	1.31549	2.77065	1.77889	1.18885	1.21486	0.505277	-1.96563	-1.9894	0.645743	-1.10263
	2.88359	1.93663	0.703469	0.794375	1.26175	0.285229	0.33638	-0.971863	-0.332335	-0.330991		-0.671875	-0.841119	3.09625	0.279301	-0.42398	-2.05871	1.08049	-2.29218	-0.685788	0.362439	0.464451		0.368569	1.56876	0.330232	0.299697	-1.23461	5.63886	1.15396	1.5097	0.559543	0.41782	2.22446	-0.506189	-1.22642	1.4192	-4.00803	0.63408	1.33737	2.84315	1.81934	1.22423	1.29537	0.692678	-2.01839	-1.99094	0.649426	-1.04483
	2.97584	1.9961	0.766183	0.72857	1.06475	0.285229	0.24222	-1.25508	-0.180212	0.114108		-1.14247	-1.00017	2.83985	0.219407	0.0635639	-2.04049	0.561637	-2.0119	-0.447396	0.523125	0.55219		0.389735	1.73305	0.332515	0.379649	-1.15654	5.78591	1.16247	1.55892	0.693417	0.371351	2.219	-0.585884	-1.21803	1.48593	-4.13058	0.622518	1.37401	2.91266	1.86292	1.24995	1.39458	0.865051	-2.1444	-1.98786	0.678468	-1.05927
	2.95619	2.02253	0.819725	0.687319	0.834881	0.314915	0.0373917	-1.274	-0.142634	0.617846		-1.52771	-0.940527	2.24148	0.249354	0.794616	-1.85831	0.0609001	-1.75446	-0.242712	0.537764	0.376712		0.409689	1.88858	0.315396	0.454119	-1.07215	5.94064	1.20182	1.61101	0.847369	0.332227	2.21672	-0.658884	-1.2032	1.61653	-4.19809	0.610706	1.42925	2.97083	1.90666	1.30209	1.46288	1.01541	-2.20981	-1.9678	0.770778	-1.09782
	2.94959	1.93663	0.792847	0.596764	0.528298	0.3446	-0.371514	-0.971863	-0.237258	0.830699		-1.67018	-0.880883	1.55786	0.368905	1.34819	-1.60369	-0.12428	-1.26412	-0.225655	0.69845	0.245626		0.427773	2.02804	0.290287	0.519786	-0.980441	6.0833	1.26033	1.66599	0.997975	0.311239	2.21584	-0.725826	-1.1797	1.82251	-4.20211	0.596883	1.51048	3.00843	1.95254	1.33488	1.47814	1.1181	-2.23598	-1.92476	0.877051	-1.1797
	2.97584	1.79802	0.757224	0.563763	0.178142	0.181682	-0.749282	-0.556261	-0.370365	0.772984		-1.6134	-0.741711	0.7744	0.648175	1.70262	-1.42194	-0.235653	-0.703	-0.0384338	0.859484	0.0262782		0.447121	2.16313	0.268603	0.577191	-0.891151	6.22157	1.3199	1.70498	1.09503	0.326232	2.21742	-0.780654	-1.15005	2.10677	-4.13742	0.582433	1.63025	3.03408	1.99579	1.3587	1.47814	1.1291	-2.29267	-1.84592	0.961996	-1.3247
	2.97584	1.65957	0.703469	0.588514	-0.193931	-0.129664	-1.01676	-0.386058	-0.484004	0.4821		-1.38524	-0.364434	-0.208405	0.857567	1.70262	-1.22154	-0.254215	-0.282303	0.182901	0.918042	-0.411894		0.474941	2.28361	0.226375	0.629295	-0.8062	6.34777	1.36351	1.71242	1.17033	0.317235	2.22147	-0.829428	-1.11201	2.46436	-4.01004	0.568861	1.79925	3.04989	2.02999	1.38206	1.53537	1.1291	-2.42784	-1.7518	1.01678	-1.42585
	2.86379	1.48131	0.596172	0.605014	-0.478336	-0.218721	-1.12705	-0.367146	-0.674158	0.114108		-1.05712	0.290712	-1.30532	0.947171	1.34819	-0.602993	-0.365146	-0.235497	0.217015	0.903403	-0.63072		0.490663	2.39897	0.171592	0.685886	-0.715049	6.47397	1.38904	1.68544	1.2371	0.314237	2.22798	-0.86513	-1.06138	2.8722	-3.83284	0.557551	2.00982	3.05586	2.05959	1.39881	1.65785	1.07042	-2.44528	-1.63454	1.03554	-1.43018
	2.76494	1.30982	0.461997	0.530763	-0.784918	-0.129664	-1.1897	-0.273039	-0.674158	-0.292206		-0.60081	0.806686	-2.23107	1.09667	0.63932	-0.00266043	-0.420833	-0.399318	0.199958	0.932682	-0.477176		0.48885	2.49821	0.112242	0.730804	-0.635679	6.59358	1.40286	1.64171	1.27726	0.317235	2.23783	-0.897009	-1.00292	3.30353	-3.6255	0.546744	2.24801	3.05884	2.08064	1.40589	1.77614	0.960031	-2.36242	-1.49275	1.06827	-1.43018
	2.74514	1.21731	0.372405	0.464958	-0.970955	-0.0554498	-1.12705	-0.216305	-0.617112	-0.563698		-0.28697	1.16408	-2.94321	1.21622	-0.247028	0.433708	-0.420833	-0.773209	0.268186	1.06409	-0.258351		0.485221	2.57779	0.0791431	0.777516	-0.55879	6.68346	1.39755	1.60078	1.27894	0.311239	2.24803	-0.924742	-0.94138	3.72621	-3.4053	0.537822	2.50288	3.06481	2.0933	1.39645	1.89823	0.835344	-2.31446	-1.35389	1.0793	-1.50292
	2.66609	1.17782	0.345528	0.481458	-1.09124	0.00356817	-0.874955	-0.178482	-0.389381	-0.427952		-0.187003	1.5016	-3.59864	1.15656	-0.867154	0.634108	-0.550768	-1.40398	0.43835	1.12265	0.0920824		0.47857	2.65666	0.0757213	0.823329	-0.48314	6.77465	1.38585	1.54682	1.2622	0.314237	2.257	-0.953114	-0.876206	4.12335	-3.19635	0.533423	2.75966	3.07257	2.09462	1.4106	2.03942	0.710647	-2.27521	-1.21812	1.0793	-1.57518
	2.50799	1.12496	0.283027	0.605014	-1.11316	0.329757	-0.670502	-0.329774	-0.142634	0.0176085		-0.0588148	1.76006	-4.16815	0.947171	-1.26596	0.579454	-0.810196	-2.10551	0.677149	1.13729	0.596059		0.462848	2.73479	0.0745785	0.873639	-0.405631	6.86453	1.37733	1.50031	1.2873	0.321733	2.26175	-0.986585	-0.805718	4.48135	-3.00509	0.532167	3.00058	3.07585	2.08376	1.42216	2.21837	0.667004	-2.16184	-1.10703	1.0907	-1.57037
	2.40899	1.01939	0.274067	0.860376	-1.01479	0.685632	-0.607478	-0.367146	0.12358	0.559669		0.0982755	1.72029	-4.51013	0.727796	-1.68695	0.451926	-1.08819	-2.54961	0.711263	1.13729	1.38467		0.433817	2.82168	0.0928404	0.923944	-0.334942	6.94464	1.38585	1.47798	1.32412	0.353214	2.26281	-1.01878	-0.737186	4.79815	-2.84276	0.533801	3.21717	3.07495	2.06798	1.43891	2.35191	0.619329	-1.99179	-1.02048	1.11645	-1.61323
	2.36954	1.01279	0.345528	1.13224	-0.970955	0.774336	-0.63899	-0.235216	0.370326	1.12158		0.212183	1.40266	-4.53866	0.568315	-1.99701	0.25196	-1.181	-2.80649	0.744971	1.02017	2.08553		0.40842	2.90492	0.129361	0.976943	-0.274175	7.01487	1.4252	1.48914	1.32914	0.386192	2.26035	-1.05416	-0.679842	5.07087	-2.72864	0.540711	3.41133	3.07346	2.04594	1.46226	2.40533	0.597327	-1.94427	-0.958762	1.20433	-1.61806
	2.32994	1.01939	0.470956	1.4206	-0.773959	0.745004	-0.654746	-0.0271905	0.427372	1.62486		0.212183	0.945857	-4.42455	0.279301	-1.84171	-0.057315	-1.05106	-3.03996	0.881427	0.859484	2.52371		0.386649	2.98378	0.177184	1.04791	-0.186125	7.07084	1.47201	1.50217	1.34085	0.425164	2.25384	-1.08987	-0.632849	5.29704	-2.65511	0.552775	3.58634	3.06809	2.02013	1.49081	2.43242	0.651965	-1.96563	-0.927904	1.31135	-1.55544
	2.29693	0.913825	0.596172	1.73372	-0.642716	0.730161	-0.906467	0.161474	0.503433	1.76061		0.368933	0.489054	-4.33931	0.0399613	-1.37688	-0.475899	-0.865883	-2.97031	0.86437	0.69845	3.1149		0.363065	3.06848	0.22512	1.13236	-0.0875324	7.13997	1.52944	1.51891	1.37767	0.465633	2.24557	-1.12876	-0.586976	5.48119	-2.61412	0.572128	3.74714	3.0493	1.99184	1.49529	2.4286	0.73302	-2.00923	-0.92343	1.38121	-1.36275
	2.35634	0.781825	0.61409	2.06333	-0.511212	0.685632	-1.22121	0.123651	0.522449	1.41201		0.682774	0.0128426	-4.25373	-0.0696074	-0.867154	-0.766956	-0.476519	-2.54961	0.711263	0.493846	3.40005		0.343713	3.14369	0.259358	1.23476	0.0098186	7.20582	1.59327	1.54589	1.43289	0.486621	2.23888	-1.16988	-0.547255	5.62497	-2.59403	0.597512	3.90438	3.02811	1.96635	1.46463	2.37137	0.821037	-2.04847	-0.937162	1.44741	-1.11708
	2.53424	0.748943	0.623049	2.22814	-0.390927	0.478186	-1.5202	0.293854	0.427372	0.811307		0.768459	-0.523487	-4.12537	-0.00971303	-0.623646	-0.821611	0.172273	-1.94169	0.387586	0.157835	3.42146		0.33525	3.20721	0.298161	1.35604	0.103452	7.25959	1.66772	1.57092	1.47138	0.492468	2.23114	-1.2059	-0.515927	5.73002	-2.60046	0.629932	4.06436	3.01081	1.94596	1.42452	2.23783	0.850373	-2.079	-0.943487	1.47682	-0.905624
	2.70569	0.775217	0.640755	2.25269	-0.28134	0.403972	-1.80343	0.50143	0.237219	0.114108		0.611709	-0.920646	-3.91176	0.0898733	-0.357425	-0.602993	1.09906	-1.40398	0.251129	-0.0617577	3.31231		0.329807	3.25833	0.327838	1.50067	0.205143	7.31446	1.73889	1.58217	1.49815	0.480474	2.22358	-1.23905	-0.491871	5.80994	-2.62818	0.668762	4.22981	2.99291	1.92639	1.36106	2.081	0.905021	-2.06591	-0.94966	1.50256	-0.573245
	2.89679	0.72912	0.658673	2.29394	-0.106262	0.537204	-2.0394	0.671182	-0.123619	-0.873513		0.31215	-1.2184	-3.94028	0.199442	-0.0251766	-0.421245	1.91447	-0.609388	0.132136	-0.105328	3.1807		0.324966	3.29995	0.348379	1.65249	0.314896	7.37372	1.78569	1.58403	1.56341	0.463985	2.21672	-1.27093	-0.47033	5.86391	-2.65309	0.709227	4.40564	2.97471	1.90913	1.29005	1.93601	1.02605	-1.93555	-0.932532	1.5169	-0.356
	3.12749	0.682865	0.721387	2.35169	-0.0407707	0.655947	-2.1812	0.709005	-0.332335	-1.74478		0.183621	-1.27804	-4.0116	0.398852	0.196146	-0.148406	2.4152	0.278812	-0.106662	-0.193165	3.0491		0.326783	3.3569	0.367783	1.79352	0.402946	7.44285	1.8293	1.60813	1.63203	0.443002	2.20775	-1.29834	-0.449073	5.90139	-2.67319	0.750068	4.59051	2.9586	1.8991	1.26198	1.77614	1.15808	-1.73889	-0.88779	1.48786	-0.201862
	3.30555	0.722512	0.712428	2.31869	0.101692	0.84855	-2.00789	0.860297	-0.579081	-2.24852		0.0411518	-1.29792	-4.02586	0.518403	-0.00299147	0.288397	2.74888	0.792563	-0.208598	-0.383129	2.65479		0.342505	3.41459	0.373488	1.92109	0.481077	7.5087	1.87078	1.65092	1.67051	0.435506	2.19649	-1.3213	-0.434527	5.93312	-2.68524	0.787891	4.78083	2.95294	1.89647	1.26434	1.6197	1.28644	-1.50342	-0.824531	1.51323	-0.124786
	3.31875	0.808257	0.757224	2.10438	0.232936	1.08568	-1.88221	1.16243	-0.901889	-2.3838		-0.158441	-1.25816	-4.05439	0.578298	-0.534906	0.670545	2.9155	0.886175	-0.293883	-0.514885	2.41403		0.358228	3.47592	0.38262	2.05224	0.553626	7.56137	1.90801	1.71511	1.6906	0.422015	2.1803	-1.34265	-0.419982	5.96319	-2.68604	0.823706	4.97089	2.94578	1.90255	1.28085	1.52813	1.42982	-1.29412	-0.761429	1.54669	-0.105521
	3.21314	0.887393	0.864521	2.01383	0.243894	1.1599	-1.63049	1.20025	-1.07303	-2.30623		-0.229846	-1.19851	-4.09718	0.468729	-0.734044	0.925165	2.87882	0.745757	-0.293883	-0.514885	2.61144		0.370927	3.54529	0.38376	2.1816	0.623694	7.62722	1.94099	1.81094	1.70883	0.395032	2.16394	-1.37134	-0.407114	5.99656	-2.65551	0.856504	5.15767	2.93235	1.92294	1.29949	1.47433	1.65354	-1.16331	-0.707428	1.60553	0.000453546
	3.07485	0.927041	0.87348	1.94783	0.156225	1.08568	-1.01676	1.18134	-1.13007	-1.97703		-0.201284	-1.11899	-4.16815	0.358923	-0.867154	0.925165	2.5637	0.605896	-0.276826	-0.778047	2.69866		0.394449	3.61539	0.390607	2.29838	0.694321	7.69635	1.98779	1.93002	1.71887	0.381541	2.14846	-1.408	-0.390892	6.01427	-2.58519	0.883898	5.33652	2.91773	1.95862	1.33251	1.49759	1.9176	-1.10705	-0.664073	1.64929	0.0534406
	2.84414	1.00618	0.810766	1.79147	0.0468988	0.789179	-0.418782	1.04896	-0.920904	-1.29922		-0.0302529	-0.861001	-4.16815	0.38887	-1.17722	0.943383	2.21146	0.1852	-0.276826	-1.21653	2.63338		0.42233	3.68986	0.406586	2.41157	0.751987	7.7578	2.04416	2.0584	1.69377	0.37405	2.13262	-1.44976	-0.371588	6.02952	-2.48112	0.908025	5.49677	2.90281	2.00977	1.36578	1.58536	2.14498	-1.0761	-0.65034	1.61288	0.149782
	2.52764	1.07886	0.721387	1.53591	-0.00789461	0.611418	0.0216357	0.992227	-0.769234	-0.602021		-0.0730957	-0.56325	-4.38176	0.428799	-1.57602	1.07048	2.08153	-0.562582	-0.191541	-1.45042	2.63338		0.449482	3.74974	0.410011	2.53096	0.809718	7.80499	2.10054	2.18585	1.65863	0.351561	2.12189	-1.50172	-0.354805	6.03858	-2.3449	0.932404	5.64006	2.8879	2.07176	1.30916	1.7376	2.33568	-1.10705	-0.664073	1.55772	0.246124
	2.21789	1.13818	0.721387	1.3876	-0.0733858	0.389129	0.194952	0.727917	-0.674158	-0.0405683		-0.201284	-0.285381	-4.59571	0.498676	-1.53165	1.12513	1.95159	-1.07689	-0.191541	-1.53825	2.76447		0.470042	3.80378	0.408869	2.66391	0.866764	7.84669	2.16011	2.30772	1.65361	0.309591	2.11327	-1.55591	-0.339143	6.03116	-2.18176	0.956909	5.76886	2.87209	2.14346	1.24995	1.95128	2.53739	-1.17682	-0.668701	1.44372	0.395452
	2.02019	1.18443	0.757224	1.37935	-0.193931	0.196525	0.273356	0.425784	-0.54105	0.308031		-0.229846	-0.0468022	-4.65243	0.598263	-1.31033	1.12513	1.72929	-1.1471	-0.0213768	-1.58217	3.00575		0.489395	3.85781	0.39175	2.78519	0.92195	7.90595	2.22393	2.41564	1.6419	0.290105	2.10782	-1.60883	-0.326275	6.00603	-1.98728	0.979529	5.88427	2.8697	2.21729	1.20064	2.16914	2.7391	-1.21999	-0.660987	1.31135	0.597768
	1.86193	1.17782	0.801807	1.31355	-0.270381	0.314915	0.2576	0.350138	-0.389381	0.462707		-0.229846	0.211185	-4.69522	0.837603	-1.1994	1.17979	1.4513	-1.03009	0.251129	-1.55289	3.00575		0.507536	3.90089	0.367783	2.88131	0.975835	7.95533	2.28775	2.49658	1.61345	0.2961	2.1043	-1.65697	-0.31201	5.96113	-1.77512	1.0019	5.98845	2.88849	2.28438	1.18413	2.40915	2.91146	-1.22871	-0.634757	1.17528	0.698445
	1.63123	1.21731	0.94494	1.23929	-0.139138	0.566889	-0.0725251	0.180385	-0.256274	0.462707		-0.158441	0.310593	-4.80932	1.06672	-1.11066	1.23444	1.04337	-0.866821	0.489521	-1.24581	3.07103		0.519629	3.93513	0.342675	2.97743	1.02234	7.99923	2.33349	2.56356	1.58166	0.291606	2.09867	-1.69936	-0.298022	5.90881	-1.55452	1.02829	6.08608	2.92967	2.34506	1.19828	2.58504	3.00315	-1.21999	-0.585387	1.00943	0.766362
	1.42033	1.21086	1.05245	1.24754	0.0140228	0.878236	-0.497562	0.0290936	-0.218243	0.249854		-0.14416	0.231067	-4.93735	1.0767	-0.955895	1.03447	0.709692	-0.726403	0.677149	-0.865535	3.13683		0.529307	3.96515	0.305011	3.06906	1.07939	8.04422	2.3771	2.62682	1.54819	0.275117	2.09005	-1.73507	-0.290192	5.8429	-1.33272	1.06121	6.1848	2.99619	2.39702	1.22187	2.71477	3.06549	-1.25095	-0.522128	0.946916	0.833791
	1.23583	1.23714	1.17767	1.44535	0.145266	0.996979	-0.812306	-0.00827901	-0.104604	0.0757853		0.0697136	-0.0269206	-4.76653	1.05674	-0.867154	0.543017	0.431702	-0.352512	0.711263	-0.573443	3.42146		0.53777	3.99216	0.282185	3.12835	1.14263	8.098	2.42273	2.68636	1.51472	0.288608	2.0751	-1.76312	-0.282079	5.76709	-1.11654	1.09803	6.2786	3.08897	2.44011	1.31388	2.76438	3.09814	-1.25532	-0.451156	0.973021	0.939291
	1.09738	1.27018	1.24038	1.55241	0.221977	1.01147	-0.937979	0.123651	0.0285033	-0.0211761		0.483181	-0.324671	-4.66669	1.01705	-0.778414	0.0702123	0.172273	0.0915875	0.694206	-0.339211	3.81577		0.552285	4.01472	0.276477	3.16069	1.19596	8.15506	2.46847	2.74674	1.46117	0.325932	2.05997	-1.79468	-0.271449	5.69212	-0.90237	1.1405	6.36556	3.20145	2.47349	1.39881	2.76438	3.12784	-1.22871	-0.398699	1.06129	1.04044
	0.919325	1.30322	1.24038	1.61841	0.408014	0.84855	-0.985247	0.142562	0.27525	-0.0599606		0.768459	-0.583132	-4.63816	0.917224	-0.601461	-0.275499	-0.161404	0.371866	0.574807	-0.134607	3.75048		0.574056	4.03663	0.292457	3.18045	1.25239	8.19566	2.51846	2.82209	1.41097	0.354411	2.04325	-1.83229	-0.263339	5.62497	-0.699449	1.18738	6.44323	3.32585	2.50243	1.49765	2.73729	3.14251	-1.16766	-0.344698	1.1716	1.06983
	0.715025	1.32965	1.16871	1.71721	0.648844	0.566889	-1.04827	-0.140659	0.446387	-0.0211761		0.996614	-0.880883	-4.41029	0.747761	-0.557091	-0.639429	-0.495081	0.395269	0.319357	-0.134607	3.5092		0.600059	4.06292	0.33126	3.2083	1.30386	8.23287	2.56739	2.92071	1.36077	0.369399	2.02179	-1.87533	-0.258304	5.57471	-0.502558	1.23638	6.50667	3.4601	2.53137	1.57102	2.68387	3.12417	-1.06738	-0.315383	1.31502	1.19026
	0.635977	1.30982	1.10599	1.85727	0.605009	0.270386	-1.11129	-0.442792	0.636088	0.0563931		1.15336	-0.960409	-4.09718	0.458747	-0.668017	-0.966923	-0.495081	0.465478	-0.157833	-0.251723	3.29038		0.627273	4.10673	0.373488	3.22357	1.35656	8.26908	2.62803	3.0463	1.31558	0.403878	2.0005	-1.92346	-0.259981	5.54216	-0.318524	1.28514	6.55699	3.59674	2.55768	1.6274	2.66517	3.11684	-0.950086	-0.284525	1.55772	1.37282
	0.596374	1.38235	1.09725	1.95608	0.484725	0.00356817	-1.25272	-0.669279	0.845256	0.288639		1.22477	-1.05934	-3.84078	0.249354	-0.490536	-0.985141	-0.532206	0.839369	-0.498161	-0.32492	3.20264		0.657507	4.15784	0.423593	3.22357	1.39749	8.30749	2.7078	3.1877	1.30889	0.459339	1.98485	-1.97702	-0.255506	5.53186	-0.14293	1.33063	6.59336	3.72383	2.58235	1.67954	2.65372	3.10583	-0.806191	-0.249039	1.79675	1.5997
	0.530526	1.49453	1.01661	1.87377	0.243894	0.00356817	-1.39453	-0.952951	0.920865	0.366208		1.16765	-1.15875	-3.7552	0.0699085	0.0191936	-0.839829	-0.773072	1.26007	-0.651674	-0.36849	2.7864		0.690164	4.21625	0.471641	3.2613	1.41485	8.33712	2.8046	3.32632	1.31726	0.495314	1.97482	-2.03439	-0.249631	5.54381	0.0338711	1.37223	6.62371	3.83988	2.60669	1.72672	2.67624	3.15315	-0.661854	-0.212164	1.95488	1.8261
	0.43812	1.61331	0.837643	1.85727	0.0249815	0.0332539	-1.58322	-1.34919	0.93988	0.230462		0.854145	-1.07923	-3.4988	-0.0795898	0.307072	-0.712302	-0.884445	1.35368	-0.634617	-0.427048	2.17327		0.717377	4.27905	0.524029	3.32598	1.43283	8.35907	2.92267	3.45657	1.29868	0.534287	1.96286	-2.08954	-0.248514	5.57265	0.208258	1.40942	6.65379	3.94996	2.63152	1.79254	2.70332	3.20119	-0.531045	-0.171896	2.06519	1.99951
	0.411875	1.7321	0.61409	1.89852	-0.325175	0.122311	-1.67776	-1.57613	0.75018	0.114108		0.540304	-1.05934	-3.18535	-0.0995546	0.417997	-0.53012	-0.662141	1.44729	-0.600503	-0.456327	1.88812		0.744591	4.33235	0.567396	3.41222	1.44337	8.38101	3.06733	3.57564	1.2602	0.586751	1.95265	-2.1415	-0.249631	5.61838	0.375417	1.44612	6.69317	4.05498	2.65405	1.82793	2.70714	3.23787	-0.42247	-0.148751	2.18655	2.25481
	0.411875	1.95645	0.390324	1.97258	-0.795877	0.181682	-1.74041	-1.42484	0.560026	-0.00178378		0.354992	-0.940527	-3.11403	-0.059625	0.750246	-0.36659	-0.217091	1.91479	-0.498161	-0.281002	1.7351		0.783292	4.3842	0.592505	3.50744	1.44895	8.39308	3.25241	3.68635	1.24346	0.655703	1.94843	-2.18804	-0.258024	5.66699	0.523688	1.48457	6.75142	4.14657	2.67247	1.84231	2.73386	3.34018	-0.34398	-0.11481	2.31158	2.4523
	0.372273	2.25994	0.121974	2.03858	-1.21179	0.270386	-1.77192	-0.990774	0.142595	-0.156922		0.0982755	-0.662185	-2.97174	0.0998557	1.28163	-0.220845	0.0237758	2.24188	-0.123719	-0.105328	1.4724		0.838322	4.42363	0.622179	3.60716	1.44833	8.39308	3.47047	3.77008	1.22338	0.715663	1.94614	-2.22885	-0.267814	5.71189	0.67035	1.52151	6.82854	4.23159	2.68973	1.80221	2.73729	3.48322	-0.2825	-0.111877	2.37776	2.62572
	0.33267	2.4909	-0.209089	2.05508	-1.62743	0.300072	-1.56747	-0.556261	-0.332335	-0.40856		-0.158441	-0.305263	-2.64402	0.299266	1.61441	-0.20306	0.246522	2.26528	0.132136	0.128556	1.12145		0.901216	4.44919	0.658703	3.72394	1.44833	8.37114	3.6981	3.82497	1.16481	0.760631	1.93946	-2.27093	-0.287955	5.74691	0.814205	1.55859	6.92397	4.3196	2.70733	1.76446	2.64228	3.64128	-0.221448	-0.110334	2.38512	2.76541
	0.359072	2.65594	-0.414937	2.14563	-1.95593	0.0629395	-1.39453	-0.254128	-0.693173	-0.544306		-0.315532	0.131659	-2.30239	0.408835	1.4813	-0.111969	0.635444	2.14827	0.234072	0.362439	0.858754		0.973176	4.46306	0.703213	3.82455	1.46383	8.3437	3.94275	3.89009	1.07947	0.807099	1.93031	-2.31779	-0.32096	5.76338	0.943992	1.59867	7.03309	4.4085	2.72476	1.73851	2.524	3.71829	-0.164764	-0.104163	2.45131	2.8998
	0.33267	2.80776	-0.459733	2.26094	-2.30609	-0.0851355	-1.39453	0.142562	-0.882873	-0.40856		-0.415158	0.469173	-2.08878	0.438782	1.14905	-0.0390968	0.728255	2.24188	0.268186	0.493846	0.74908		1.05119	4.47255	0.746584	3.91169	1.47996	8.31846	4.19272	3.96638	1.02592	0.86856	1.9231	-2.37134	-0.358443	5.75844	1.05851	1.64177	7.15177	4.49681	2.74252	1.69606	2.36755	3.76597	-0.099788	-0.0947509	2.55023	3.05876
	0.240421	2.97264	-0.289722	2.24444	-2.60145	-0.0999783	-1.5202	0.406872	-0.882873	-0.234491		-0.486563	0.906094	-2.03172	0.299266	0.861171	-0.184842	0.616881	2.14827	0.285243	0.464567	0.727146		1.12315	4.48861	0.803649	3.97996	1.48802	8.28554	4.42673	4.04266	0.997472	0.93901	1.91307	-2.42872	-0.395367	5.71725	1.1658	1.685	7.2721	4.58124	2.76274	1.67223	2.21074	3.82098	-0.0601138	-0.0746939	2.64621	3.17486
	0.240421	2.96603	-0.0569961	2.07983	-2.84228	-0.218721	-1.61474	0.520341	-0.863858	0.0176085		-0.700437	1.16408	-1.93188	0.18946	0.528395	-0.239063	0.543075	1.75097	0.251129	0.464567	0.990362		1.18362	4.50614	0.872129	4.03566	1.49732	8.26469	4.64053	4.12546	0.950618	0.988476	1.8997	-2.49439	-0.430052	5.64886	1.26665	1.72609	7.38996	4.66626	2.7884	1.65831	2.01614	3.78064	-0.0387498	-0.0392078	2.72344	3.25193
	0.306425	2.79454	0.166557	1.79952	-2.97353	-0.411325	-1.69314	0.463607	-0.522035	0.308031		-0.714718	1.08503	-2.03172	0.169495	0.173961	-0.239063	0.487388	1.35368	0.132136	0.567043	1.4066		1.22837	4.52293	0.932615	4.09396	1.49856	8.25371	4.83615	4.22593	0.908781	1.02745	1.88932	-2.57344	-0.466416	5.55946	1.35184	1.7707	7.50263	4.74622	2.81783	1.71729	1.80246	3.68162	0.0140104	0.0410203	2.80434	3.25193
	0.385474	2.61629	0.479702	1.61016	-3.05024	-0.411325	-1.75617	0.312765	-0.0665732	0.617846		-0.572248	0.965739	-2.24533	0.149768	-0.247028	-0.220845	0.394577	1.0734	0.0980223	0.420997	1.91006		1.25734	4.54922	0.986258	4.15064	1.4874	8.25591	5.02017	4.35804	0.866949	1.06477	1.8858	-2.65505	-0.503619	5.45441	1.42939	1.81594	7.60709	4.81364	2.85055	1.79725	1.69219	3.60424	0.0484606	0.128964	2.91466	3.21821
	0.43152	2.41176	0.730346	1.3548	-3.11599	-0.189035	-1.78768	0.23712	0.408357	0.966445		-0.515125	0.68787	-2.24533	0.139785	-0.468351	-0.220845	0.357453	0.792563	0.165844	0.245323	2.32629		1.26702	4.58792	1.02735	4.20266	1.47245	8.26798	5.18823	4.49293	0.831805	1.09326	1.88545	-2.7306	-0.535227	5.35554	1.50212	1.85704	7.70718	4.87301	2.88739	1.85176	1.61168	3.64494	0.0528269	0.215211	2.96982	3.1551
	0.589773	2.08184	0.918276	1.01693	-3.11599	0.00356817	-1.58322	0.199297	0.845256	1.1793		-0.28697	0.330475	-2.28812	0.309248	-0.37961	-0.166624	0.598761	0.418672	0.0809653	0.245323	2.76447		1.26157	4.63392	1.05702	4.25296	1.45577	8.27895	5.33608	4.62308	0.798336	1.07826	1.8858	-2.80519	-0.564598	5.26944	1.57123	1.89486	7.80207	4.92432	2.92702	1.9414	1.59642	3.70363	0.0397408	0.311022	3.0099	3.06839
	0.827076	1.69906	0.980777	0.769821	-3.02832	0.166839	-1.14243	0.331227	1.22466	1.29565		-0.0445339	-0.14621	-2.28812	0.608245	-0.224843	-0.0208786	0.950559	0.32506	0.0809653	0.406357	3.09296		1.25371	4.68138	1.07071	4.30866	1.45385	8.29322	5.47649	4.75147	0.766374	1.0288	1.88985	-2.87851	-0.598443	5.21959	1.63593	1.93067	7.89149	4.96817	2.96797	2.05463	1.60787	3.75497	0.0576221	0.412852	3.02866	2.96291
	0.932526	1.38235	0.989736	0.71207	-2.76557	0.403972	-0.71777	0.406872	1.64254	1.14051		0.226464	-0.603014	-2.2596	0.737779	0.0191936	-0.0390968	0.969121	0.465478	0.0468513	0.406357	3.07103		1.24161	4.73023	1.08099	4.36076	1.46005	8.29542	5.59881	4.86217	0.753158	0.99582	1.89987	-2.9445	-0.636207	5.21094	1.70021	1.96473	7.96861	5.00487	3.00661	2.22449	1.69982	3.87195	0.109512	0.49617	3.02131	2.88102
	0.978729	1.18443	0.998696	0.761571	-2.43733	0.641104	-0.214329	0.425784	1.7186	0.850091		0.4689	-1.07923	-2.11696	0.638192	0.196146	-0.0937513	1.04337	0.55909	-0.0896048	0.216044	2.93994		1.22892	4.7755	1.10153	4.39849	1.47803	8.29103	5.70731	4.95706	0.74462	0.962843	1.90779	-2.99805	-0.675367	5.24266	1.7641	1.99024	8.03233	5.035	3.04295	2.39907	1.84482	4.02269	0.136113	0.576399	3.01358	2.82274
	1.07098	0.99957	0.971818	0.72032	-2.02142	0.641104	0.116172	0.63381	1.52845	0.4821		0.583147	-1.63544	-2.1027	0.488694	0.440183	-0.184842	1.32136	0.629299	-0.276826	0.289241	2.7206		1.22166	4.81785	1.13349	4.43262	1.51462	8.27127	5.81687	5.02405	0.756335	0.946354	1.91078	-3.04842	-0.714808	5.31558	1.81875	2.01047	8.08866	5.06543	3.07354	2.55948	1.95928	4.16205	0.153552	0.658172	3.07977	2.81791
	1.22923	0.880786	0.927235	0.72032	-1.67127	0.552047	0.304868	0.76574	1.14905	0.0563931		0.754179	-2.052	-2.37336	0.448764	0.794616	-0.36659	1.43273	1.00319	-0.61756	0.33316	2.65479		1.22287	4.85363	1.18485	4.45778	1.55306	8.22617	5.92111	5.06498	0.804864	0.947855	1.9099	-3.0991	-0.750051	5.4058	1.86858	2.02857	8.13488	5.09527	3.09754	2.72934	2.0356	4.20973	0.22331	0.767717	3.20113	2.82274
	1.38073	0.907217	0.87348	0.761571	-1.3759	0.403972	0.49394	0.63381	0.579042	-0.563698		0.739898	-2.23094	-2.71534	0.269319	1.19342	-0.657647	1.39561	1.5175	-0.907123	0.216044	2.34823		1.23557	4.87627	1.24876	4.47215	1.59399	8.1713	6.03174	5.09382	0.878494	0.973336	1.91043	-3.14437	-0.787254	5.51415	1.9172	2.04013	8.1718	5.12062	3.11925	2.85437	2.06231	4.27574	0.26648	0.900401	3.26364	2.83284
	1.49938	1.03261	0.819725	0.835626	-1.1022	0.226211	0.509696	0.406872	0.104565	-0.931228		0.583147	-2.38999	-3.02879	0.0798909	1.4813	-1.0398	1.08049	1.77438	-1.38391	0.0407187	1.82284		1.24887	4.89818	1.32409	4.47754	1.62437	8.11095	6.14555	5.11894	0.960492	1.0243	1.91413	-3.18485	-0.82278	5.62909	1.95778	2.0444	8.20297	5.143	3.13866	2.94166	2.05849	4.34542	0.283919	1.05299	3.378	2.79914
	1.65103	1.21086	0.810766	0.769821	-1.08028	-0.0112747	0.462428	0.369049	-0.332335	-0.892905		0.511743	-2.42928	-3.35617	0.0499437	1.39256	-1.34907	1.00625	1.68076	-1.7417	-0.163886	1.49382		1.26097	4.92373	1.41311	4.47664	1.64545	8.05498	6.26468	5.14498	1.01906	1.06927	1.91641	-3.22342	-0.849914	5.73991	1.99997	2.04101	8.23907	5.16329	3.15641	2.96289	1.92113	4.37072	0.279566	1.25372	3.52105	2.75578
	1.81589	1.34271	0.810766	0.687319	-1.17891	-0.114821	0.2576	0.331227	-0.54105	-0.582629		0.31215	-2.2707	-3.61257	0.149768	1.41474	-1.64013	0.839628	1.58715	-1.89521	-0.266362	1.25306		1.26702	4.96535	1.49642	4.47215	1.6622	7.99791	6.36786	5.1608	1.07595	1.12324	1.92011	-3.25881	-0.866696	5.84866	2.03654	2.0356	8.2872	5.18297	3.17204	2.92514	1.71127	4.37807	0.297447	1.4543	3.64976	2.75578
	1.96078	1.44827	0.730346	0.670819	-1.32111	-0.144507	0.147684	0.104739	-0.294304	-0.253422		0.183621	-2.01271	-3.61257	0.34894	1.34819	-1.85831	0.468826	1.5175	-2.06538	-0.529524	1.12145		1.26943	5.01428	1.56137	4.44251	1.66654	7.92768	6.44871	5.16918	1.12281	1.18619	1.92925	-3.28495	-0.873969	5.95413	2.06909	2.02744	8.34572	5.19819	3.19243	2.87065	1.52431	4.33809	0.384658	1.66721	3.7086	2.69316
	2.05963	1.57367	0.703469	0.662569	-1.33207	-0.218721	0.320624	-0.00827901	0.180626	-0.118137		0.0839946	-1.87354	-3.45601	0.438782	1.06031	-2.05871	0.153711	1.05	-1.92933	-0.778047	0.902623		1.26883	5.07196	1.59789	4.40568	1.66096	7.87281	6.51561	5.18778	1.12615	1.25065	1.94755	-3.30949	-0.872848	6.06701	2.09721	2.01587	8.40998	5.20505	3.21726	2.82347	1.41328	4.28308	0.463135	1.87072	3.79721	2.56261
	2.04659	1.71227	0.676591	0.679069	-1.32111	-0.15935	0.2576	0.123651	0.75018	0.191677		0.0268708	-1.93319	-3.07158	0.608245	0.50621	-2.04049	-0.161404	0.442075	-1.65682	-0.909454	1.0123		1.26157	5.13767	1.62299	4.36795	1.65662	7.81904	6.56252	5.21197	1.06926	1.33459	1.97025	-3.33404	-0.858583	6.17988	2.11931	2.00419	8.47944	5.20714	3.23979	2.80011	1.31064	4.19469	0.598311	2.05139	4.01786	2.39884
	1.98718	1.77174	0.640755	0.621514	-1.47427	-0.174193	0.0531477	0.218208	0.958895	0.21107		0.155059	-2.0326	-2.53026	0.688104	-0.00299147	-1.73122	-0.105717	-0.00202455	-1.31609	-0.894814	1.49382		1.25432	5.20193	1.63897	4.32752	1.66654	7.76637	6.5922	5.23141	0.992285	1.42303	1.99312	-3.35763	-0.828933	6.28617	2.14383	1.99263	8.5541	5.20744	3.26116	2.79775	1.19235	4.10704	0.741777	2.20722	4.22011	2.29768
	1.94758	1.76514	0.524498	0.654319	-1.51811	-0.0261175	-0.0725251	0.199297	1.01594	-0.0599606		0.16934	-2.19117	-2.04599	0.62821	-0.490536	-1.23976	-0.0133486	-0.212094	-0.907123	-0.617013	1.91006		1.25492	5.25669	1.64126	4.2862	1.69196	7.69723	6.61134	5.24071	0.943755	1.52181	2.01739	-3.386	-0.79313	6.39123	2.15749	1.98144	8.62602	5.20654	3.28353	2.85437	1.21105	4.03002	0.876953	2.32448	4.47017	2.24035
	1.90814	1.80463	0.461997	0.70382	-1.51811	0.00356817	-0.135549	0.350138	1.03496	-0.776552		0.16934	-2.31046	-1.73254	0.508659	-1.22159	-0.821611	0.042338	-0.422721	-0.634617	-0.266362	2.3921		1.26278	5.29613	1.64582	4.24578	1.73102	7.62041	6.63155	5.25374	0.893555	1.64473	2.04255	-3.42394	-0.753409	6.4901	2.17476	1.96913	8.68317	5.20207	3.30688	3.01007	1.30682	3.99665	0.959797	2.42939	4.76032	2.20665
	1.80929	1.85749	0.560335	0.753321	-1.62743	-0.0112747	-0.261597	0.614898	0.617072	-1.5901		0.212183	-2.19117	-1.50466	0.329213	-1.70913	-0.475899	0.283646	-0.632791	-0.379168	0.186765	2.8522		1.27609	5.32752	1.67892	4.22511	1.78559	7.56444	6.65283	5.277	0.865109	1.76764	2.06894	-3.47207	-0.71117	6.57332	2.19285	1.95405	8.7231	5.19879	3.32513	3.1962	1.39458	4.00802	0.95543	2.50808	5.00669	2.27407
	1.69064	1.84427	0.68555	0.852126	-1.83539	0.107468	-0.780794	0.709005	-0.00952727	-2.0546		0.155059	-1.91331	-1.29105	0.219407	-1.99701	0.0155577	0.561637	-0.609388	-0.362111	0.596322	3.24651		1.29604	5.35308	1.74169	4.20356	1.86806	7.49421	6.66559	5.28909	0.88	1.90255	2.09445	-3.52243	-0.675087	6.6417	2.2041	1.93545	8.75263	5.19938	3.33631	3.37573	1.43655	4.06267	0.925346	2.57118	5.18725	2.48073
	1.69724	1.7387	0.94494	0.934431	-2.0543	0.0926252	-1.20546	0.76574	-0.598096	-2.44198		0.126497	-1.4565	-1.29105	-0.00971303	-2.24052	0.361269	0.728255	-0.749806	-0.430339	0.888763	3.37812		1.31539	5.38667	1.81474	4.18649	1.96107	7.413	6.66134	5.2863	0.958652	2.01797	2.11961	-3.57185	-0.642919	6.70102	2.20691	1.91195	8.77068	5.20446	3.34454	3.5312	1.51287	4.114	0.868662	2.63136	5.28654	2.77986
	1.74988	1.64635	1.24934	1.04168	-2.09813	0.166839	-1.44142	0.860297	-0.996965	-2.63544		0.0125899	-0.920646	-1.54745	-0.179414	-2.46237	0.470145	0.746817	-0.890224	-0.413282	1.00553	3.24651		1.33892	5.42537	1.89349	4.16933	2.05408	7.3285	6.63474	5.27514	1.07077	2.1214	2.14476	-3.61871	-0.621381	6.75787	2.19606	1.88405	8.77424	5.21102	3.34865	3.68242	1.63877	4.18369	0.802815	2.69322	5.34538	3.05876
	1.80929	1.58688	1.56248	1.07449	-2.13101	0.151997	-1.77192	0.992227	-1.26273	-2.69362		0.0125899	-0.305263	-1.67548	-0.219106	-2.28489	0.415924	0.654006	-0.959876	-0.515218	0.932682	3.1807		1.36492	5.46407	1.98479	4.15945	2.14269	7.25388	6.59114	5.28444	1.19627	2.22483	2.16904	-3.6576	-0.607116	6.81555	2.17919	1.85415	8.76548	5.21788	3.34585	3.78362	1.68037	4.25337	0.737411	2.74722	5.28654	3.30925
	1.86853	1.54078	1.87563	1.07449	-2.16389	0.107468	-2.10242	1.01114	-1.58553	-2.32563		0.155059	0.0521324	-1.73254	-0.159449	-1.7535	0.397706	0.654006	-0.913627	-0.515218	0.727729	2.7864		1.40006	5.51007	2.07838	4.15855	2.22833	7.17487	6.53582	5.3049	1.3268	2.29229	2.19226	-3.6831	-0.602918	6.86787	2.14784	1.82273	8.75236	5.23011	3.33812	3.80509	1.66511	4.27574	0.746572	2.79968	5.18358	3.47351
	1.97398	1.54078	2.1171	1.06643	-2.0543	0.0480967	-2.30687	0.992227	-1.77569	-1.78356		0.226464	0.072014	-2.03172	0.0100141	-1.50947	0.361269	0.450264	-0.820015	-0.242712	0.479206	2.34823		1.43083	5.5568	2.15485	4.13348	2.31011	7.0794	6.472	5.3291	1.44561	2.32976	2.21337	-3.69585	-0.604319	6.92225	2.10806	1.79119	8.73896	5.24205	3.33006	3.82609	1.68037	4.31571	0.838136	2.85831	5.16151	3.53131
	2.11244	1.58027	2.23336	1.07449	-1.92306	-0.0702926	-2.21271	1.1057	-1.77569	-1.49314		0.340711	-0.0865654	-2.6155	0.129803	-1.31033	0.233742	0.172273	-0.959876	0.0297943	0.289241	2.08553		1.45986	5.59762	2.22218	4.11453	2.37088	6.9949	6.40818	5.35421	1.54601	2.31627	2.22745	-3.69553	-0.607116	6.98652	2.06668	1.76229	8.72419	5.25249	3.32332	3.8853	1.7189	4.33809	0.990751	2.91386	5.16151	3.50723
	2.20469	1.68584	2.2244	1.09099	-1.79181	-0.114821	-1.92948	1.16243	-1.69963	-1.18333		0.411776	-0.523487	-3.19961	0.358923	-1.00027	0.124433	0.0794623	-0.843418	0.370528	0.216044	1.86671		1.5022	5.62763	2.28838	4.09387	2.42669	6.91589	6.37521	5.37282	1.62466	2.29078	2.23572	-3.68661	-0.613268	7.05943	2.02207	1.73853	8.71216	5.26412	3.31477	3.98414	1.78759	4.35275	1.18654	2.96014	5.16151	3.4104
	2.27069	1.83766	2.15294	1.10749	-1.66031	-0.248407	-1.61474	1.12461	-1.39583	-0.892905		0.483181	-1.03946	-3.54159	0.678122	-0.689674	-0.00266043	0.0237758	-0.656194	0.744971	0.230684	1.7351		1.55481	5.6553	2.35572	4.06961	2.46699	6.82151	6.37202	5.38398	1.67486	2.2698	2.24469	-3.66142	-0.618304	7.13565	1.97626	1.72082	8.70177	5.27576	3.3077	4.09054	1.83337	4.36009	1.39628	2.99717	5.18725	3.3237
	2.29033	2.04219	2.1171	1.14874	-1.4414	-0.455853	-1.14243	0.841386	-1.13007	-0.737767		0.397495	-1.53603	-3.95455	0.937189	-0.778414	-0.111969	-0.0319107	-0.422721	0.949655	0.186765	1.45047		1.60379	5.68166	2.42306	4.03278	2.49551	6.71726	6.38478	5.3598	1.70164	2.23682	2.25824	-3.6152	-0.620821	7.20651	1.92322	1.70687	8.69876	5.28829	3.29981	4.25332	1.93601	4.34909	1.6531	3.03405	5.29389	3.24663
	2.29693	2.24688	2.04543	1.31355	-1.32111	-0.500382	-0.623234	0.350138	-0.693173	-0.834728		0.155059	-1.89342	-4.45308	1.0767	-1.26596	-0.20306	-0.142842	-0.329109	1.01788	0.128556	1.29693		1.6437	5.7035	2.47441	3.97978	2.5135	6.62947	6.41562	5.29933	1.71503	2.21868	2.2797	-3.54698	-0.614389	7.28849	1.87139	1.69593	8.70286	5.29545	3.2906	4.42553	2.08902	4.31939	1.8454	3.05719	5.38914	3.24663
	2.23109	2.41176	1.92917	1.4536	-1.33207	-0.589085	-0.293109	-0.197394	-0.180212	-0.776552		-0.0873767	-1.95307	-4.7808	1.01705	-1.70913	-0.20306	-0.12428	-0.212094	0.608921	0.128556	1.05617		1.68664	5.72613	2.52235	3.95373	2.51846	6.54815	6.46232	5.21736	1.74347	2.20369	2.30556	-3.4488	-0.605996	7.38118	1.81634	1.68865	8.70778	5.3035	3.28073	4.56685	2.19585	4.19872	1.91953	3.0649	5.40017	3.28565
	2.07943	2.5768	1.91125	1.4701	-1.35399	-0.900432	-0.0567691	-0.782748	-0.0285426	-0.563698		-0.301251	-1.97295	-4.75227	0.987101	-2.21886	-0.330154	-0.0133486	0.255409	0.285243	0.201405	0.727146		1.7332	5.75534	2.56344	3.92139	2.52404	6.46036	6.507	5.13457	1.75686	2.21269	2.34198	-3.31332	-0.595085	7.47181	1.75767	1.68387	8.71544	5.30977	3.26889	4.67324	2.24546	4.05166	1.94961	3.07586	5.39281	3.3237
	1.85533	2.72186	1.83083	1.47835	-1.32111	-1.38954	0.116172	-1.19835	-0.104604	-0.292206		-0.386936	-1.71449	-4.46734	0.977118	-2.70588	-0.548338	-0.0319107	0.699509	-0.0896048	0.201405	0.55219		1.77009	5.78308	2.59984	3.87737	2.51474	6.38245	6.51869	5.06944	1.77861	2.22318	2.3893	-3.13513	-0.582501	7.55791	1.70383	1.67872	8.72611	5.30947	3.25771	4.76524	2.234	3.93431	1.93261	3.09591	5.36376	3.4056
	1.67083	2.7615	1.75916	1.51941	-1.27728	-1.8638	0.147684	-1.59504	-0.389381	-0.118137		-0.386936	-1.25816	-4.41029	0.917224	-3.10468	-0.694084	-0.179966	0.815966	-0.754016	0.128556	0.223691		1.78763	5.80645	2.62039	3.83156	2.50544	6.32099	6.49849	5.00991	1.8171	2.21269	2.43926	-2.92951	-0.565715	7.63742	1.6528	1.67256	8.74634	5.30649	3.24686	4.85937	2.23019	3.83198	1.89772	3.13449	5.33397	3.46388
	1.54558	2.67576	1.61603	1.62666	-1.40878	-2.20484	0.147684	-1.74588	-0.693173	0.230462		-0.329813	-1.01958	-4.48161	0.82762	-3.17124	-0.930486	-0.383708	0.605896	-1.16257	0.201405	0.00434343		1.80033	5.8342	2.61822	3.78574	2.49986	6.2749	6.4687	4.96525	1.83886	2.1917	2.48799	-2.7086	-0.55173	7.71364	1.609	1.66666	8.77287	5.30231	3.24094	4.93038	2.17677	3.76231	1.83668	3.1854	5.27881	3.53131
	1.38073	2.49751	1.48185	1.63491	-1.50715	-2.60524	0.131928	-1.74588	-1.30076	0.579061		-0.130219	-0.821238	-4.268	0.807655	-2.99428	-1.16732	-0.476519	0.395269	-1.58859	0.347799	-0.148678		1.81605	5.86925	2.62952	3.73993	2.49303	6.2343	6.42615	4.93734	1.89224	2.17522	2.53145	-2.47494	-0.545857	7.77708	1.56199	1.66364	8.80596	5.30022	3.23962	5.04125	2.06231	3.73626	1.81008	3.25159	5.24241	3.59393
	1.29508	2.30619	1.34768	1.64316	-1.50715	-2.84237	0.210708	-1.72697	-1.96539	0.811307		0.0839946	-0.900764	-3.7552	0.947171	-2.8168	-1.45838	-0.606454	0.302215	-1.65682	0.377078	0.00434343		1.82996	5.90576	2.63294	3.67794	2.49366	6.21016	6.36765	4.9085	1.93407	2.17971	2.57402	-2.24543	-0.539142	7.82693	1.50935	1.66213	8.85053	5.30291	3.24225	5.18493	1.94364	3.80228	1.87549	3.35805	5.24976	3.63728
	1.22923	2.02898	1.12391	1.72547	-1.49619	-2.76816	0.273356	-1.70806	-2.15509	1.00523		0.297869	-0.940527	-3.29946	1.03701	-2.55111	-1.78587	-0.810196	0.0213785	-1.75876	0.245323	0.223691		1.83903	5.93569	2.63294	3.61955	2.48497	6.20796	6.32723	4.85826	2.00268	2.21719	2.61149	-2.04268	-0.537464	7.85989	1.44626	1.66439	8.90112	5.31603	3.2513	5.33142	1.86008	3.9233	1.94133	3.47855	5.24609	3.67583
	1.22263	1.69245	0.918276	1.78322	-1.45235	-2.44197	0.273356	-1.87826	-2.11751	0.947053		0.32643	-0.960409	-2.94321	0.987101	-2.46237	-1.96762	-1.05106	-0.329109	-1.91227	0.0260792	0.420581		1.84629	5.97658	2.63523	3.57104	2.48374	6.22003	6.30064	4.79035	2.0646	2.29513	2.64175	-1.87565	-0.539422	7.87348	1.37193	1.67558	8.95773	5.34378	3.26873	5.46825	1.78377	4.03369	1.99365	3.59118	5.25713	3.72399
	1.13023	1.46149	0.766183	1.76672	-1.52907	-2.18999	0.320624	-1.84044	-2.00342	0.830699		0.240745	-1.11899	-2.41615	0.857567	-2.35144	-2.04049	-1.10675	-0.165288	-1.84404	-0.0760487	0.639929		1.86624	6.01821	2.66148	3.52882	2.49366	6.24198	6.29425	4.71128	2.12651	2.41355	2.6692	-1.74144	-0.545857	7.88955	1.29237	1.69581	9.01488	5.38346	3.29356	5.56003	1.67274	4.15838	2.04119	3.69146	5.24241	3.79624
	0.958928	1.30982	0.640755	1.56891	-1.49619	-1.99739	0.2576	-1.935	-1.83228	0.617846		0.255026	-1.03946	-1.66122	0.807655	-2.32926	-1.96762	-1.06962	0.32506	-1.79287	-0.281002	0.968428		1.89587	6.06201	2.72653	3.4893	2.50296	6.26612	6.29107	4.61731	2.25537	2.56045	2.69295	-1.64453	-0.549212	7.90685	1.20558	1.72408	9.06766	5.43208	3.32316	5.60721	1.58917	4.30472	2.08523	3.78712	5.18358	3.82467
	0.860078	1.23053	0.497621	1.3218	-1.38686	-1.83447	0.116172	-1.91608	-1.43386	0.501492		0.297869	-1.01958	-1.234	0.62821	-2.24052	-1.93118	-1.181	0.722354	-1.72464	-0.646292	1.3408		1.92611	6.09414	2.80528	3.45695	2.52094	6.30234	6.28468	4.51498	2.37585	2.70885	2.71424	-1.58747	-0.546414	7.92827	1.11516	1.76115	9.11251	5.48668	3.3549	5.59329	1.50904	4.48111	2.11531	3.87646	5.10635	3.78661
	0.741427	1.17122	0.354487	1.09099	-1.3759	-1.80479	0.0846597	-1.87826	-0.958934	0.0951776		0.354992	-0.861001	-1.17695	0.299266	-2.0192	-1.84009	-1.25525	0.839369	-1.84404	-0.924093	1.42854		1.96239	6.11751	2.92055	3.43629	2.5414	6.33745	6.26341	4.40986	2.48964	2.85875	2.73306	-1.57154	-0.541939	7.95423	1.02676	1.80715	9.1497	5.54127	3.38745	5.55531	1.42128	4.65349	2.12447	3.932	5.06921	3.74278
	0.668822	1.22392	0.220312	0.893377	-1.4414	-1.8638	0.0531477	-1.74588	-0.693173	-0.486129		0.297869	-0.404198	-1.234	-0.0795898	-1.82006	-1.5126	-1.27381	1.00319	-1.80993	-1.11406	1.31886		2.00769	6.14818	3.08947	3.41294	2.57923	6.36489	6.21438	4.33078	2.5867	2.96667	2.75136	-1.58588	-0.533826	7.99419	0.945999	1.85754	9.18033	5.59348	3.41936	5.49892	1.29919	4.80018	2.17636	3.96147	5.02545	3.67052
	0.602974	1.34931	0.121974	0.654319	-1.66031	-2.04192	-0.00987625	-1.53831	-0.427411	-0.892905		0.354992	-0.166092	-1.39056	-0.348877	-1.42125	-1.16732	-1.27381	1.18986	-1.46919	-1.1287	1.18725		2.0609	6.17373	3.28919	3.39497	2.61953	6.38684	6.16555	4.25915	2.68041	3.05211	2.77035	-1.62381	-0.524596	8.05887	0.869655	1.90718	9.20084	5.64092	3.44846	5.44467	1.17709	4.95385	2.25485	3.99849	4.92617	3.54094
	0.569972	1.42861	0.0144641	0.522512	-1.83539	-1.92317	-0.0882811	-1.55722	-0.180212	-1.18333		0.568866	-0.106447	-1.77533	-0.647874	-1.15503	-0.912268	-1.27381	1.0968	-1.14552	-1.23117	1.25306		2.11291	6.20075	3.49349	3.36973	2.6493	6.42525	6.10162	4.19495	2.76408	3.13591	2.78918	-1.6898	-0.513969	8.12931	0.791299	1.95593	9.21506	5.68059	3.47395	5.42815	1.10841	5.0569	2.34642	4.04941	4.81548	3.38198
	0.543727	1.56061	-0.0301185	0.563763	-2.08718	-1.70089	-0.230085	-1.42484	0.104565	-1.41557		0.583147	-0.0468022	-2.17402	-1.0764	-1.00027	-0.675865	-1.31093	0.792563	-0.821838	-1.30437	1.14338		2.1625	6.22484	3.69436	3.34377	2.67714	6.47243	6.01972	4.15672	2.78751	3.21235	2.81258	-1.77714	-0.503059	8.20635	0.713748	2.00381	9.22627	5.71759	3.49484	5.42815	1.01683	5.11925	2.40354	4.1156	4.76032	3.237
	0.411875	1.68584	-0.110751	0.72857	-2.44829	-1.49344	-0.340002	-1.42484	0.31328	-1.62843		0.62565	-0.00703903	-2.45894	-1.31574	-0.778414	-0.548338	-1.14387	0.76916	-0.293883	-1.15798	1.0123		2.21511	6.26062	3.91007	3.31223	2.70194	6.50206	5.93143	4.12602	2.79587	3.30679	2.8409	-1.88425	-0.496346	8.29039	0.643833	2.04704	9.2383	5.75936	3.51654	5.45174	0.947765	5.15555	2.44714	4.19583	4.67611	3.07322
	0.266822	1.78496	-0.244926	0.893377	-2.59049	-1.21178	-0.46605	-1.51939	0.465403	-1.29922		0.639931	-0.0468022	-2.67255	-1.35567	-0.557091	-0.421245	-0.977256	0.792563	0.285243	-0.982651	0.880689		2.26651	6.30663	4.12235	3.26552	2.71992	6.51962	5.84846	4.11485	2.81261	3.41022	2.87134	-2.00124	-0.495226	8.37896	0.577131	2.08361	9.25171	5.80888	3.53956	5.46117	0.925261	5.15188	2.49903	4.26696	4.5143	2.92438
	0.108569	1.85749	-0.352223	1.04168	-2.54692	-0.84106	-0.497562	-1.76479	0.541011	-0.834728		0.711336	-0.622895	-2.90042	-1.33571	-0.158287	-0.293718	-0.773072	0.55909	0.489521	-0.836605	0.79295		2.32094	6.35044	4.30154	3.2206	2.73046	6.54267	5.76124	4.09346	2.8444	3.55712	2.9067	-2.11823	-0.496626	8.4766	0.511234	2.11678	9.26811	5.86258	3.56242	5.48453	0.917631	5.2036	2.46458	4.3441	4.36684	2.77505
	0.0295203	1.9168	-0.361182	1.2723	-2.38254	-0.426168	-0.481806	-1.89717	0.579042	-0.389168		0.739898	-1.15875	-2.95748	-1.31574	0.173961	-0.239063	-0.495081	0.535687	0.43835	-0.792687	0.639929		2.38685	6.39637	4.4773	3.16131	2.74224	6.56681	5.66125	4.06555	2.88774	3.70701	2.94857	-2.23618	-0.494666	8.57918	0.452163	2.14845	9.28944	5.91747	3.58462	5.4942	0.91381	5.27658	2.42491	4.42279	4.30801	2.65414
	-0.0232834	2.02253	-0.343264	1.4206	-2.14197	-0.33711	-0.340002	-1.935	0.636088	-0.0211761		0.682774	-1.55591	-2.7296	-1.21616	0.440183	-0.311936	-0.217091	0.395269	0.404643	-0.675571	0.464451		2.46789	6.44675	4.68616	3.10562	2.76333	6.57449	5.56658	4.03671	2.93309	3.83593	3.00135	-2.33277	-0.490191	8.68341	0.403544	2.1776	9.30749	5.98042	3.60912	5.49184	0.879093	5.38697	2.40354	4.48142	4.26792	2.58719
	0.0559221	2.03559	-0.405978	1.37935	-1.78085	-0.500382	0.0689037	-1.935	0.522449	0.366208		0.668493	-2.13153	-2.65829	-1.02673	0.55058	-0.602993	0.153711	0.208603	0.148787	-0.456327	0.464451		2.56525	6.50516	4.92697	3.07238	2.79371	6.57998	5.49213	3.99205	2.99316	3.96934	3.06204	-2.39111	-0.489631	8.78516	0.370995	2.20336	9.32062	6.04695	3.63773	5.506	0.89092	5.48195	2.44278	4.51073	4.21276	2.52455
	0.260222	2.05541	-0.325345	1.21474	-1.33207	-0.7672	0.540833	-1.76479	0.427372	0.714807		0.4689	-2.56845	-2.516	-0.936888	0.617135	-0.548338	0.41314	-0.188691	-0.225655	-0.427048	0.420581		2.67652	6.57161	5.16095	3.04813	2.81851	6.59633	5.43256	3.94926	3.04504	4.07426	3.13206	-2.40226	-0.490471	8.88404	0.353718	2.2251	9.31953	6.10512	3.66503	5.51756	0.89092	5.552	2.57316	4.52755	4.19805	2.56743
	0.497524	2.15437	-0.137629	1.04993	-1.08028	-1.10788	1.02889	-1.48157	0.332296	0.676023		0.226464	-2.82644	-2.30239	-0.976817	0.528395	-0.475899	0.580199	-0.562582	-0.481104	-0.485606	0.333365		2.80049	6.63952	5.39948	3.04094	2.84828	6.62596	5.37512	3.8953	3.10529	4.15971	3.21492	-2.35955	-0.493549	8.97961	0.358944	2.24647	9.29901	6.15346	3.68986	5.55766	0.871463	5.66533	2.72577	4.57538	4.21644	2.64451
	0.682023	2.20723	-0.00324095	0.885127	-1.08028	-1.62667	1.29637	-1.10379	0.218204	0.598453		-0.0445339	-2.82644	-1.98893	-0.966835	0.262702	-0.602993	0.746817	-0.609388	-0.464047	-0.383129	0.50832		2.91902	6.70596	5.65171	3.04453	2.88424	6.66327	5.33257	3.84413	3.15883	4.21217	3.30658	-2.27284	-0.494946	9.05418	0.390687	2.26707	9.26183	6.19821	3.71371	5.5671	0.875273	5.6987	2.96124	4.63879	4.2271	2.74084
	0.780872	2.20723	-0.0301185	0.679069	-1.13507	-2.14546	1.51658	-0.952951	0.0285033	0.501492		-0.272689	-2.70762	-1.7468	-0.906941	0.0191936	-0.748738	0.950559	-0.913627	-0.464047	-0.266362	0.79295		3.02484	6.77387	5.90394	3.0625	2.91834	6.69619	5.30492	3.80506	3.18561	4.26013	3.40615	-2.14119	-0.500821	9.09867	0.440111	2.28379	9.20494	6.24445	3.73689	5.57206	0.875273	5.69136	3.24511	4.68199	4.17193	2.8473
	0.866678	2.21384	-0.164293	0.497762	-1.29919	-2.41228	1.62687	-0.877305	-0.256274	0.404992		-0.529406	-2.44916	-1.7468	-0.906941	-0.0917319	-0.803393	1.04337	-1.00668	-0.430339	-0.149246	0.968428		3.11676	6.8374	6.11725	3.08047	2.94625	6.73131	5.27939	3.77436	3.20569	4.3141	3.50625	-1.97893	-0.514806	9.11762	0.500385	2.29811	9.13713	6.29188	3.75515	5.55766	0.875273	5.69136	3.50237	4.72519	4.08405	2.88536
	0.866678	2.26655	-0.289722	0.506012	-1.5729	-2.35326	1.59536	-0.952951	-0.408396	0.191677		-0.686156	-1.93319	-1.54745	-0.877231	0.0413788	-0.639429	0.932438	-0.890224	-0.0384338	-0.134607	1.12145		3.18268	6.88559	6.27589	3.08585	2.96733	6.7763	5.23365	3.75203	3.24083	4.34543	3.606	-1.80647	-0.526834	9.11845	0.562263	2.3093	9.06274	6.34558	3.76567	5.52959	0.787895	5.68769	3.71995	4.76823	3.98072	2.94364
	0.846877	2.27315	-0.531194	0.613264	-1.86826	-2.02707	1.37478	-1.16053	-0.560066	-0.0987452		-0.714718	-1.51615	-1.36203	-0.817337	0.173961	-0.73052	0.746817	-0.773209	0.251129	0.0407187	1.51575		3.23227	6.91845	6.43111	3.08765	2.99461	6.83117	5.17302	3.72412	3.30442	4.39204	3.70241	-1.63051	-0.531869	9.0962	0.618115	2.31885	8.99438	6.4142	3.77175	5.51072	0.688691	5.69136	3.85949	4.80388	3.84466	2.94845
	0.827076	2.17419	-0.942677	0.629765	-2.09813	-1.6712	1.04465	-1.3681	-0.769234	-0.234491		-0.828965	-1.15875	-1.10563	-0.627909	0.462368	-0.785175	0.376015	-0.726403	0.455407	0.362439	2.04166		3.26129	6.94473	6.57491	3.07957	3.0281	6.88604	5.10813	3.68877	3.35629	4.44601	3.79319	-1.4622	-0.530472	9.05418	0.664324	2.32325	8.93859	6.50519	3.77669	5.47062	0.635268	5.66533	3.96457	4.83319	3.64278	2.91955
	0.952327	2.1347	-1.2827	0.621514	-2.18554	-1.22662	0.855578	-1.38701	-0.97795	-0.330991		-0.871808	-0.781475	-0.963339	-0.51834	0.63932	-0.803393	-0.179966	-0.959876	0.574807	0.508485	2.32629		3.28064	6.97029	6.70274	3.05531	3.056	6.92664	5.03995	3.6617	3.39478	4.51481	3.87763	-1.30185	-0.529632	9.01133	0.694061	2.3201	8.89018	6.62273	3.78014	5.46589	0.562776	5.67266	4.08667	4.83319	3.40705	2.98651
	1.19623	2.19402	-1.40813	0.679069	-2.24034	-0.885589	0.666881	-1.1227	-1.20568	-0.40856		-0.886089	-0.384316	-0.877759	-0.47841	0.55058	-0.875832	-0.921569	-1.26412	0.796142	0.610962	2.65479		3.29395	6.98928	6.82144	3.02477	3.087	6.97163	4.97507	3.62262	3.46172	4.57477	3.95416	-1.14852	-0.527674	8.9722	0.710936	2.31244	8.85081	6.76862	3.77965	5.48712	0.486463	5.66166	4.20004	4.84399	3.21215	3.02553
	1.44013	2.20062	-1.42583	0.71207	-2.20746	-0.811728	0.49394	-0.688191	-1.20568	-0.447344		-0.886089	-0.166092	-0.735466	-0.408534	0.417997	-0.857613	-1.49611	-1.5678	0.847313	0.552404	3.02768		3.29395	6.9995	6.93785	2.99333	3.12421	7.01224	4.9155	3.56494	3.55376	4.61974	4.02418	-1.00188	-0.516207	8.9413	0.724195	2.29874	8.81908	6.93956	3.7808	5.55318	0.41397	5.59931	4.36574	4.85633	3.04337	3.12187
	1.67083	2.10166	-1.47063	0.572013	-2.12005	-1.00433	0.2576	-0.273039	-1.09204	-0.40856		-1.0714	-0.126329	-0.821046	-0.428498	0.240517	-0.857613	-1.9226	-1.89488	0.660092	0.479206	3.15877		3.29697	7.01191	7.08394	2.94662	3.1732	7.03858	4.86338	3.50727	3.62571	4.66621	4.08698	-0.862899	-0.502499	8.91493	0.737857	2.27926	8.79311	7.1302	3.78622	5.61688	0.448312	5.55933	4.54452	4.87022	2.88854	3.21821
	1.85533	2.0488	-1.45271	0.341402	-2.0543	-1.38954	0.147684	0.180385	-0.882873	-0.350383		-1.25671	-0.00703903	-1.07744	-0.458446	-0.202657	-0.857613	-2.14491	-2.10551	0.489521	0.259962	2.91801		3.28911	7.02213	7.24372	2.88194	3.22652	7.05943	4.82934	3.44959	3.67575	4.70668	4.14293	-0.733795	-0.488233	8.90628	0.751518	2.25614	8.76795	7.34112	3.78984	5.64259	0.528059	5.51533	4.74073	4.89182	2.73815	3.3237
	2.05303	2.0488	-1.23812	0.151844	-1.9121	-1.71573	0.0531477	0.595987	-0.598096	-0.330991		-1.22815	0.0918956	-1.41908	-0.647874	-0.844969	-0.966923	-1.94116	-2.17516	0.268186	-0.0471182	2.63338		3.28427	7.02724	7.41834	2.82085	3.26931	7.08686	4.83572	3.39656	3.74938	4.73216	4.18832	-0.608198	-0.465855	8.90505	0.757146	2.23252	8.74306	7.56487	3.7905	5.67798	0.574227	5.43465	4.95396	4.87315	2.6977	3.48266
	2.08603	1.95645	-1.02331	-0.0377131	-1.80251	-2.11578	-0.0410131	0.784651	-0.161197	-0.369775		-1.21387	0.171422	-1.78959	-0.926905	-1.1994	-1.00336	-1.64461	-1.91829	0.0297943	-0.310281	2.23908		3.283	7.02432	7.61579	2.75617	3.31023	7.12966	4.86444	3.32399	3.84141	4.73067	4.22385	-0.477817	-0.430609	8.90587	0.761567	2.20952	8.72282	7.79011	3.78902	5.73223	0.650529	5.29528	5.0935	4.86405	2.70872	3.54576
	1.94098	1.81784	-1.04123	-0.342576	-1.7699	-2.57555	-0.00987625	0.727917	0.294265	-0.369775		-1.15675	0.111777	-2.15975	-1.27581	-1.3547	-0.966923	-1.3295	-1.49759	-0.31094	-0.470966	1.55962		3.28179	7.01337	7.83264	2.6852	3.34558	7.16697	4.89529	3.24678	3.93512	4.72167	4.24778	-0.351901	-0.379421	8.91328	0.76277	2.1874	8.70697	8.01297	3.78639	5.75606	0.753553	5.16692	5.17634	4.85633	2.70505	3.67583
	1.78288	1.69245	-1.06811	-0.589688	-1.80251	-2.79784	-0.0725251	0.577075	0.522449	-0.447344		-0.942873	0.0128426	-2.45894	-1.55508	-1.22159	-1.0398	-1.12531	-1.19391	-0.61756	-0.383129	0.836819		3.28603	7.00826	8.09743	2.61504	3.38092	7.22074	4.94209	3.18259	4.02549	4.71717	4.26133	-0.233639	-0.319003	8.91905	0.755134	2.16717	8.69192	8.23582	3.778	5.72988	0.837497	5.0569	5.18506	4.84245	2.68997	3.85405
	1.59163	1.69906	-1.05019	-0.696744	-1.86826	-2.8869	-0.104037	0.652721	0.465403	-0.67959		-0.429439	0.0327242	-2.48747	-1.7842	-0.97808	-1.09445	-0.940131	-1.00668	-0.838895	-0.295641	0.289495		3.29086	6.99285	8.38389	2.56294	3.4007	7.27781	5.02825	3.12026	4.14932	4.72767	4.26907	-0.116011	-0.250191	8.92976	0.741473	2.15008	8.68536	8.46106	3.76337	5.7228	0.863822	4.9102	5.21603	4.84245	2.63113	4.03709
	1.42693	1.66618	-1.02331	-0.737995	-1.90114	-2.90139	-0.214329	0.784651	0.218204	-0.912297		0.140778	-0.126329	-2.15975	-2.07346	-0.512721	-1.05801	-0.773072	-0.796612	-0.992408	-0.178525	-0.170612		3.30054	6.97095	8.6658	2.52072	3.40938	7.33377	5.12398	3.05048	4.28319	4.74115	4.26854	0.000663432	-0.173547	8.94048	0.731831	2.134	8.6829	8.68183	3.75383	5.77729	0.856578	4.74884	5.22475	4.83936	2.55758	4.26301
	1.26208	1.67923	-1.02331	-0.779246	-2.08718	-2.91623	-0.293109	0.89812	-0.104604	-1.2415		0.62565	-0.205855	-1.87483	-2.29259	0.240517	-0.948704	-0.717385	-0.632791	-1.00947	-0.0906882	-0.542981		3.30356	6.94539	8.9477	2.48029	3.41992	7.37548	5.18249	2.97885	4.39865	4.76514	4.2659	0.112234	-0.0963457	8.95654	0.748304	2.11779	8.68099	8.90319	3.74775	5.82684	0.860012	4.60947	5.2291	4.87022	2.41086	4.46581
	1.12362	1.77174	-1.04123	-0.927552	-2.27321	-2.783	-0.324246	1.03005	-0.54105	-1.49314		1.0823	-0.324671	-1.4904	-2.28285	0.883357	-0.821611	-0.495081	-0.726403	-0.92418	-0.105328	-0.433307		3.30296	6.92349	9.24101	2.45334	3.42675	7.41498	5.22184	2.91838	4.50241	4.8206	4.26502	0.20691	-0.0210986	8.97343	0.789695	2.10271	8.68044	9.12485	3.74446	5.84548	0.837497	4.57976	5.24175	4.90092	2.23031	4.6869
	1.05118	1.81784	-0.916012	-1.00986	-2.37184	-2.42712	-0.481806	1.2759	-0.920904	-1.91931		1.3533	-0.424079	-0.963339	-2.11315	1.4813	-0.785175	-0.161404	-1.00668	-0.804781	-0.178525	0.0482129		3.30538	6.89939	9.53319	2.4264	3.42736	7.48412	5.26014	2.85698	4.58942	4.89255	4.2666	0.297124	0.0463123	8.98662	0.867246	2.08612	8.6829	9.34502	3.74857	5.90941	0.867642	4.5948	5.23347	4.91188	2.05011	4.89452
	0.932526	1.85749	-0.817461	-1.07586	-2.34992	-2.11578	-0.418782	1.5213	-1.28174	-2.26791		1.45292	-0.384316	-0.422014	-2.14309	1.61441	-0.584775	0.283646	-1.21731	-0.736959	-0.470966	0.639929		3.31384	6.86288	9.78999	2.38597	3.4131	7.55874	5.28662	2.78442	4.6597	4.98234	4.27188	0.389888	0.108691	9.00515	0.982969	2.06815	8.69192	9.56191	3.76271	6.01533	0.959603	4.62415	5.2291	4.93024	1.87765	5.00483
	0.892923	1.85749	-0.710164	-1.14991	-2.29513	-1.83447	-0.230085	1.40783	-1.49046	-2.15156		1.42436	-0.245618	-0.0661124	-2.2529	1.34819	-0.348372	0.746817	-1.28752	-0.668731	-0.660931	1.25306		3.32896	6.83878	10.016	2.34106	3.39636	7.64752	5.29524	2.69138	4.6848	5.07078	4.27505	0.478506	0.171907	9.01587	1.14048	2.04917	8.69521	9.76925	3.78458	6.10262	1.08933	4.70446	5.17634	4.93487	1.75998	5.03904
	0.774429	1.8641	-0.64745	-1.20767	-2.28417	-1.55281	0.0216357	1.18134	-1.4719	-2.0352		1.28189	0.0918956	0.00520382	-2.19301	0.949384	-0.220845	1.04337	-1.45078	-0.583446	-0.748768	1.99779		3.3598	6.82053	10.2442	2.30242	3.37714	7.73092	5.30364	2.60105	4.69819	5.13224	4.28208	0.574773	0.231769	9.00886	1.33577	2.02907	8.6963	9.96496	3.80925	6.15711	1.25721	4.80385	5.13317	4.93024	1.67172	5.0294
	0.550171	1.7387	-0.656409	-1.23242	-2.14197	-1.3747	0.2576	0.89812	-1.28174	-1.86113		1.03946	0.350356	0.20455	-2.06347	0.284887	-0.220845	1.3028	-1.54439	-0.61756	-0.70485	2.52371		3.40818	6.80592	10.4599	2.24943	3.34986	7.82749	5.35151	2.50988	4.70823	5.1847	4.28683	0.679333	0.286315	8.99733	1.54873	2.00758	8.69739	10.1404	3.83901	6.23001	1.40945	4.9102	5.04596	4.90709	1.62392	4.97159
	0.385474	1.6067	-0.683287	-1.09236	-1.89018	-1.43407	0.352136	0.482518	-1.035	-1.706		0.78274	0.648107	0.418159	-1.98361	-0.42398	-0.311936	1.4513	-1.35717	-0.685788	-0.588082	2.4579		3.46805	6.78913	10.6323	2.19014	3.32505	7.92516	5.42277	2.4215	4.71493	5.22518	4.28279	0.80493	0.338901	8.98579	1.77857	1.98433	8.69821	10.2982	3.87124	6.3055	1.543	4.92121	4.9496	4.88719	1.58309	4.89452
	0.260222	1.54078	-0.710164	-0.911052	-1.67127	-1.65636	0.49394	-0.0461019	-0.731203	-1.41557		0.568866	1.08503	0.460949	-1.91397	-1.11066	-0.311936	1.46986	-1.05349	-0.685788	-0.456327	2.19521		3.53336	6.7738	10.776	2.14162	3.31017	7.9932	5.50787	2.34893	4.71493	5.25815	4.27487	0.945829	0.39149	8.97714	2.01082	1.9631	8.70204	10.4423	3.90248	6.34796	1.60787	4.86619	4.91515	4.87315	1.55037	4.74952
	0.194375	1.48131	-0.763919	-0.787496	-1.51811	-1.8638	0.399404	-0.518438	-0.294304	-1.14454		0.354992	1.40266	0.418159	-1.5451	-1.3547	-0.457681	1.43273	-0.679597	-0.702845	-0.281002	1.77897		3.60593	6.76285	10.9106	2.10839	3.30583	8.04697	5.59828	2.28847	4.69802	5.26864	4.26203	1.09502	0.444636	8.97673	2.24187	1.94311	8.7097	10.5685	3.93225	6.36707	1.66892	4.82549	4.92387	4.84692	1.52058	4.63921
	0.0821668	1.40218	-0.835379	-0.704994	-1.34303	-2.0716	0.226464	-0.688191	0.218204	-1.2415		0.183621	1.46183	0.503738	-1.03671	-1.42125	-0.821611	1.26567	-0.446125	-0.634617	-0.237083	1.3408		3.68273	6.74605	11.0316	2.07605	3.30149	8.08099	5.69189	2.2559	4.69468	5.26265	4.24743	1.25855	0.494707	8.99691	2.46689	1.92414	8.72857	10.6842	3.96218	6.41661	1.7376	4.7415	4.95396	4.81915	1.47314	4.6344
	0.0625226	1.39557	-0.799543	-0.597939	-1.1022	-2.41228	0.0689037	-0.820571	0.579042	-1.20272		0.0697136	1.32313	0.617844	-0.607944	-1.3547	-1.11267	1.13618	-0.0488306	-0.754016	-0.295641	0.990362		3.75167	6.72415	11.1263	2.03023	3.29343	8.13915	5.79081	2.24288	4.69133	5.26415	4.22878	1.41953	0.541977	9.048	2.67704	1.90893	8.75974	10.7943	3.98619	6.47771	1.81009	4.67183	4.95876	4.80542	1.44372	4.61514
	0.161372	1.59349	-0.719123	-0.466132	-0.949037	-2.69394	-0.0410131	-0.631907	0.78821	-1.02819		0.0982755	1.16408	0.646371	-0.239071	-1.13285	-1.34907	1.02481	0.161797	-0.838895	-0.456327	0.946493		3.81577	6.70078	11.2085	1.997	3.28971	8.20499	5.87059	2.24567	4.69468	5.24916	4.214	1.57764	0.593446	9.11062	2.87674	1.89624	8.80897	10.9029	4.0046	6.544	1.90205	4.62415	4.97184	4.79292	1.38452	4.61032
	0.260222	1.79802	-0.56703	-0.367327	-0.981913	-2.85721	0.00587973	-0.140659	0.920865	-0.67959		0.212183	0.945857	0.617844	0.0699085	-0.844969	-1.64013	1.02481	0.161797	-0.992408	-0.602373	1.20919		3.87503	6.67595	11.2918	1.96106	3.27483	8.27413	5.93015	2.25497	4.70137	5.21318	4.21066	1.72874	0.646595	9.18106	3.0668	1.88456	8.86995	11.0103	4.0194	6.62422	2.06574	4.63478	4.98492	4.78073	1.30031	4.62477
	0.33267	1.94984	-0.38806	-0.317826	-0.959996	-2.8869	0.0531477	0.444695	0.996926	-0.350383		0.440338	0.747042	0.745874	0.299266	-0.645832	-2.02228	1.13618	0.11499	-1.2308	-0.894814	1.4724		3.93188	6.65478	11.3649	1.91974	3.24444	8.3707	5.98334	2.27172	4.7248	5.17571	4.21717	1.87123	0.704216	9.25563	3.25084	1.86973	8.93859	11.1088	4.02927	6.72542	2.25309	4.68282	4.96312	4.79447	1.24147	4.72592
	0.33267	2.16098	-0.0480369	-0.342576	-0.970955	-2.9756	0.179196	1.01114	0.901849	0.0176085		0.754179	0.508936	0.717347	0.378887	-0.711859	-2.45864	1.24755	0.0681845	-1.19669	-1.15798	1.7351		3.98025	6.63725	11.4242	1.87932	3.20042	8.49031	6.03759	2.29498	4.79843	5.12624	4.23775	2.01117	0.766315	9.31907	3.43166	1.85427	9.01297	11.1986	4.03453	6.81058	2.34809	4.71217	4.88899	4.81005	1.20066	4.79818
	0.326069	2.39855	0.309904	-0.408381	-0.992872	-3.03497	0.478184	1.54021	0.731164	0.424385		1.0109	0.370238	0.418159	0.428799	-0.557091	-2.73192	1.46986	0.138394	-1.24786	-1.2019	1.93199		4.02017	6.62046	11.4847	1.84158	3.16011	8.64066	6.07907	2.31731	4.9072	5.09327	4.27364	2.14888	0.831768	9.36439	3.60283	1.83819	9.0868	11.2764	4.03601	6.85777	2.39808	4.7305	4.83231	4.83165	1.14954	4.76398
	0.280023	2.59002	0.551376	-0.515633	-1.03645	-2.90139	0.80831	2.04992	0.579042	0.637238		1.15336	0.27083	0.0337303	0.408835	-0.33524	-3.00476	1.69216	-0.00202455	-1.14552	-1.17262	1.8009		4.05518	6.62046	11.5463	1.81014	3.11671	8.78661	6.09715	2.32661	5.01597	5.09027	4.32202	2.29552	0.906455	9.39075	3.76878	1.81921	9.16228	11.3448	4.03996	6.89056	2.36755	4.73417	4.83231	4.84399	1.05392	4.73556
	0.174573	2.6229	0.730346	-0.639189	-1.08028	-2.62008	1.02889	2.31468	0.446387	0.714807		1.19621	0.0521324	-0.464804	0.319231	-0.269213	-2.9501	1.72929	0.161797	-0.873009	-1.11406	1.29693		4.08239	6.62046	11.6068	1.78229	3.06462	8.94463	6.11098	2.3294	5.1214	5.09311	4.37814	2.44789	0.988415	9.40229	3.92991	1.80011	9.22737	11.4005	4.04177	6.85305	2.34046	4.70813	4.91515	4.84091	1.00576	4.72592
	0.0229198	2.6229	0.828684	-0.845051	-1.08028	-2.45681	1.1073	2.31468	0.332296	0.346816		1.23905	-0.225737	-1.06318	0.199442	-0.29087	-2.69548	1.61791	0.442075	-0.61756	-1.07049	0.683798		4.109	6.62265	11.6845	1.76612	3.01935	9.129	6.12577	2.33684	5.22514	5.09311	4.44147	2.59708	1.07485	9.41012	4.08341	1.78302	9.28397	11.4429	4.0416	6.78463	2.26454	4.65715	5.04161	4.84091	1.00576	4.67727
	-0.122133	2.64933	0.837643	-1.07586	-1.25536	-2.32358	1.20183	2.14447	0.351311	-0.0599606		1.06802	-0.603014	-1.94614	0.149768	-0.202657	-2.31333	1.33992	0.605896	-0.327997	-0.894814	0.31143		4.13319	6.62265	11.794	1.74178	2.98891	9.31116	6.12151	2.3414	5.31383	5.07513	4.50533	2.74244	1.1652	9.42042	4.22645	1.77221	9.33292	11.4814	4.04407	6.6714	2.18822	4.60947	5.18506	4.81761	0.965668	4.49424
	-0.154978	2.60968	0.676591	-1.13341	-1.41948	-2.11578	1.21759	1.82343	0.560026	-0.389168		0.725617	-0.841119	-2.70108	0.0898733	0.129591	-1.73122	1.06193	0.535687	-0.208598	-0.631652	-0.0175913		4.15315	6.61754	11.9173	1.70495	2.97093	9.48784	6.10556	2.34791	5.33726	5.06464	4.56374	2.88207	1.2575	9.43442	4.35785	1.76517	9.37312	11.5163	4.04769	6.57467	2.16151	4.5508	5.36864	4.80079	0.910509	4.32131
	-0.135334	2.47784	0.461997	-1.05111	-1.60578	-2.01223	0.88709	1.38892	0.769195	-0.815336		0.440338	-1.03946	-3.2424	-0.0696074	0.395812	-1.1491	0.783941	0.232006	-0.140776	-0.36849	-0.368025		4.17189	6.61316	12.044	1.66363	2.94922	9.65684	6.08747	2.35722	5.31886	4.99418	4.61687	3.01723	1.35037	9.44884	4.48362	1.76178	9.41168	11.5437	4.05015	6.5039	2.13099	4.54347	5.55571	4.77919	0.888076	4.19124
	-0.135334	2.29958	0.363446	-0.902802	-1.9121	-2.13062	0.446672	0.917031	0.958895	-0.989405		0.255026	-1.25816	-3.72667	-0.149467	0.528395	-0.621211	0.487388	-0.0488306	-0.225655	-0.163886	-0.58685		4.19124	6.58899	12.1729	1.62769	2.94426	9.81706	6.07364	2.37954	5.29024	4.86827	4.66771	3.14059	1.43904	9.45873	4.59814	1.76115	9.4393	11.5622	4.05048	6.40482	2.12336	4.55446	5.67387	4.75605	0.914192	3.99326
	-0.115533	2.16098	0.309904	-0.754495	-2.21842	-2.18999	0.16344	0.387961	1.20564	-1.20272		0.155059	-1.2184	-4.0116	-0.129502	0.683691	-0.421245	0.357453	-0.515776	-0.600503	0.0846372	-0.34609		4.21543	6.5627	12.2939	1.58458	2.95047	9.96191	6.0545	2.40745	5.23167	4.75734	4.71732	3.25567	1.51905	9.46573	4.7002	1.76203	9.46556	11.5751	4.05657	6.36471	2.07719	4.53979	5.68695	4.75605	0.921545	3.74759
	-0.0429276	2.0027	0.291986	-0.597939	-2.43733	-1.99739	-0.0725251	-0.121748	1.33875	-1.06697		0.0839946	-1.07923	-4.18242	-0.129502	0.861171	-0.439463	0.22796	-1.03009	-0.821838	0.347799	-0.170612		4.24023	6.53277	12.4012	1.52349	2.95543	10.0748	6.03536	2.42792	5.16808	4.6734	4.76342	3.37234	1.59429	9.45955	4.7894	1.76304	9.49317	11.5783	4.06989	6.35268	2.05086	4.55446	5.67387	4.76068	0.950598	3.51687
	0.0163194	1.83766	0.327609	-0.367327	-2.47021	-1.83447	-0.30849	-0.442792	1.35776	-0.815336		0.240745	-0.880883	-4.0116	-0.249053	0.905014	-0.403027	0.338891	-1.24071	-0.958294	0.771648	-0.38996		4.26684	6.49844	12.4857	1.47049	2.95853	10.1912	6.01833	2.44932	5.11788	4.59846	4.80934	3.4871	1.66254	9.43113	4.87057	1.76254	9.52408	11.5685	4.08863	6.38335	2.0356	4.5508	5.62547	4.76361	1.00576	3.43016
	-0.0100825	1.67923	0.488662	-0.19427	-2.49213	-1.64151	-0.481806	-0.518438	1.11102	-0.795944		0.568866	-0.761593	-3.66962	-0.378586	0.617135	-0.457681	0.431702	-1.26412	-1.16257	1.22477	-0.542981		4.30735	6.46851	12.5541	1.42557	2.94985	10.2855	5.99387	2.46513	5.08776	4.531	4.85595	3.59803	1.72268	9.39529	4.9433	1.76103	9.5599	11.547	4.11593	6.39042	2.07337	4.56144	5.52998	4.76515	1.06129	3.31889
	-0.062729	1.554	0.730346	-0.19427	-2.53596	-1.40438	-0.450294	-0.650818	0.712149	-0.563698		0.839864	-0.801356	-3.38469	-0.368604	0.0191936	-0.566556	0.487388	-0.959876	-1.31609	1.45901	-0.521046		4.3515	6.4393	12.6146	1.38424	2.93868	10.3789	5.97792	2.47723	5.05262	4.5325	4.9017	3.6959	1.77946	9.3611	5.00518	1.75814	9.59408	11.5223	4.15605	6.36235	2.18059	4.58747	5.36428	4.76068	1.08298	3.20858
	-0.122133	1.48131	0.828684	-0.301325	-2.48117	-1.0637	-0.575966	-0.688191	0.484418	-0.524914		1.06802	-0.801356	-3.00027	-0.378586	-0.534906	-0.657647	0.635444	-0.562582	-1.3502	1.72182	-0.455242		4.39564	6.41009	12.6671	1.32855	2.91388	10.4831	5.96196	2.48188	5.02417	4.56398	4.94515	3.78324	1.83317	9.33226	5.06144	1.75588	9.63018	11.4936	4.21032	6.37415	2.34046	4.61314	5.2592	4.76222	1.07562	3.19412
	-0.214382	1.38896	0.927235	-0.400131	-2.38254	-0.885589	-0.906467	-0.612995	0.332296	-0.563698		1.26761	-0.960409	-2.71534	-0.298965	-1.06629	-0.675865	0.783941	-0.0956366	-1.36685	1.91213	-0.82761		4.44644	6.38599	12.7252	1.27106	2.88412	10.5752	5.94707	2.49025	5.02082	4.59396	4.9835	3.8607	1.88576	9.31001	5.11367	1.75525	9.66573	11.4626	4.27577	6.37415	2.5465	4.70079	5.24175	4.75913	1.0429	3.20858
	-0.372636	1.30982	1.12391	-0.400131	-2.34992	-0.855903	-1.12705	-0.348235	0.27525	-0.737767		1.38152	-1.15875	-2.45894	-0.159449	-1.53165	-0.439463	0.802503	0.371866	-1.53742	1.99962	-0.937284		4.50147	6.37431	12.772	1.22614	2.86118	10.6685	5.94387	2.51723	5.0225	4.62693	5.01358	3.92414	1.93807	9.29394	5.1639	1.75575	9.69773	11.4334	4.34779	6.33876	2.69188	4.77414	5.18506	4.73445	0.958314	3.22735
	-0.497731	1.30322	1.34768	-0.515633	-2.38254	-0.811728	-1.22121	-0.197394	0.12358	-0.989405		1.28189	-1.41674	-2.30239	0.0599261	-1.82006	-0.275499	0.580199	0.629299	-1.96303	1.73646	-0.806198		4.55046	6.37942	12.7994	1.17853	2.83885	10.7322	5.96834	2.54421	5.00744	4.66741	5.03698	3.97929	1.99038	9.29106	5.21493	1.75701	9.71742	11.4017	4.42376	6.27743	2.79872	4.85519	5.12882	4.71578	0.906838	3.1551
	-0.583536	1.3361	1.44602	-0.721495	-2.43733	-0.959803	-1.36302	-0.159571	0.0475187	-1.12515		1.09658	-1.6752	-2.20254	0.279301	-1.70913	-0.220845	0.468826	0.862772	-2.26965	1.19584	-0.87148		4.58613	6.39622	12.8188	1.11744	2.83327	10.7969	6.02259	2.56933	5.01078	4.71972	5.0551	4.02519	2.041	9.28982	5.25833	1.75826	9.72534	11.3749	4.50171	6.24204	2.84069	4.89516	5.11573	4.69896	0.855351	3.10741
	-0.655984	1.44182	1.48185	-0.894552	-2.45925	-0.900432	-1.47293	0.0669165	0.218204	-1.338		0.953772	-1.65532	-2.0032	0.418817	-1.31033	-0.0755331	0.357453	1.14305	-2.54257	0.727729	-1.04696		4.62181	6.41812	12.8279	1.04108	2.84753	10.8386	6.08003	2.59631	5.03756	4.7452	5.06636	4.06759	2.08939	9.28282	5.29449	1.75952	9.72534	11.3474	4.57604	6.22529	2.87084	4.8772	5.14189	4.70205	0.796511	3.05395
	-0.642783	1.554	1.62499	-1.06761	-2.40446	-0.915275	-1.28424	0.293854	0.27525	-1.49314		0.78274	-1.61555	-1.7468	0.458747	-1.02245	0.0702123	0.172273	1.5409	-2.79802	0.201405	-0.981153		4.66173	6.45244	12.8428	0.96383	2.87792	10.8562	6.1597	2.62515	5.066	4.77369	5.07129	4.10775	2.13695	9.27005	5.32663	1.75927	9.72124	11.3179	4.64346	6.16891	2.89792	4.86986	5.12445	4.72056	0.785485	3.03516
	-0.563735	1.68584	1.65186	-1.27347	-2.44829	-0.94496	-0.969491	0.50143	0.256234	-1.66721		0.4689	-1.41674	-1.4904	0.329213	-0.623646	0.142651	0.042338	1.82118	-2.84919	-0.266362	-0.696524		4.68591	6.48603	12.853	0.882983	2.92318	10.8748	6.25862	2.64273	5.08609	4.79167	5.07305	4.1425	2.1831	9.25151	5.35396	1.75487	9.7114	11.2896	4.70068	6.09318	2.90174	4.81118	4.99364	4.74201	0.807174	3.07322
	-0.445084	1.84427	1.55353	-1.52903	-2.48117	-0.959803	-0.79655	0.63381	0.27525	-1.62843		0.140778	-1.2184	-1.10563	0.229389	-0.180472	-0.0937513	0.22796	2.14827	-2.88289	-0.631652	-0.63072		4.70043	6.50867	12.8622	0.804824	2.96721	10.8836	6.35329	2.62412	5.08776	4.79017	5.07533	4.16609	2.22058	9.23297	5.37003	1.74809	9.69718	11.2687	4.74952	6.02005	2.97041	4.70446	4.86239	4.78691	0.840644	3.09297
	-0.379237	1.89053	1.35664	-1.61958	-2.47021	-0.885589	-0.749282	0.803563	0.389341	-1.55132		0.0268708	-1.09911	-0.70694	0.0299789	0.107406	-0.36659	0.524513	2.68598	-2.78096	-0.792687	-0.674589		4.7228	6.50867	12.8907	0.729364	3.01247	10.8957	6.4203	2.58226	5.08943	4.78867	5.07621	4.17948	2.25247	9.21279	5.36963	1.74017	9.68378	11.2681	4.79277	5.96815	3.04292	4.5761	4.75818	4.84091	0.807174	3.1315
	-0.326433	1.84427	1.24934	-1.52078	-2.48117	-0.618771	-0.733526	0.954854	0.446387	-1.47375		0.0125899	-0.841119	-0.351038	-0.119519	-0.0917319	-0.621211	0.616881	3.34015	-2.74684	-0.763408	-0.652654		4.75661	6.48311	12.9341	0.659296	3.0627	10.9143	6.46285	2.52272	5.06768	4.77218	5.07709	4.18904	2.28268	9.18477	5.37043	1.73162	9.67448	11.2833	4.82993	5.90705	3.1116	4.49542	4.63565	4.89645	0.770778	3.21821
	-0.333033	1.76514	1.2135	-1.30647	-2.50308	-0.515225	-0.702014	1.01114	0.237219	-1.43497		0.0411518	-0.701948	0.00520382	-0.259035	-0.357425	-0.89405	0.561637	3.69064	-2.67862	-0.719489	-0.63072		4.79047	6.44806	12.9786	0.605307	3.0968	10.9407	6.4937	2.45574	5.03237	4.76169	5.0778	4.19382	2.31009	9.15717	5.37686	1.72496	9.666	11.3191	4.86167	5.86222	3.1116	4.46278	4.49176	4.95338	0.755698	3.31889
	-0.431883	1.69245	1.10599	-1.05111	-2.55788	-0.203878	-0.79655	1.12461	-0.104604	-1.20272		0.155059	-0.523487	0.361445	-0.328912	-0.512721	-1.20333	0.450264	3.69064	-2.54257	-0.646292	-1.06889		4.8201	6.4006	13.0174	0.563987	3.12216	10.9516	6.49902	2.37294	4.98719	4.73021	5.07973	4.19287	2.34058	9.13946	5.3853	1.72044	9.65397	11.3835	4.89012	5.83863	3.06963	4.40043	4.35266	5.0168	0.704584	3.37235
	-0.537333	1.64635	1.14183	-0.795746	-2.45925	0.137154	-0.780794	1.14352	-0.54105	-0.640806		0.554585	-0.443961	0.90243	-0.408534	-0.734044	-1.42194	0.209398	3.71404	-2.372	-0.602373	-1.57287		4.85639	6.33926	13.0414	0.523651	3.14449	10.9593	6.48519	2.28921	4.93699	4.68525	5.08219	4.18713	2.37919	9.13369	5.39535	1.72006	9.6362	11.4712	4.91594	5.82919	3.01964	4.36376	4.26981	5.08468	0.667804	3.4056
	-0.636183	1.59349	1.2583	-0.556688	-2.32801	0.3446	-0.780794	1.03005	-1.07303	-0.253422		0.953772	-0.245618	1.35851	-0.54805	-1.02245	-1.42194	-0.235653	3.64383	-2.11655	-0.485606	-1.81363		4.8963	6.27355	13.0619	0.464271	3.17177	10.9659	6.46392	2.22316	4.92025	4.64327	5.08501	4.19478	2.43765	9.13616	5.42267	1.7232	9.61377	11.5792	4.94027	5.84783	2.97041	4.42244	4.29597	5.15411	0.678468	3.53131
	-0.708788	1.63314	1.45497	-0.441382	-2.14197	0.314915	-0.812306	0.935943	-1.6616	0.0757853		1.13908	0.171422	1.65736	-0.54805	-1.17722	-1.38551	-0.625016	3.50397	-1.77581	-0.310281	-1.79169		4.92593	6.21659	13.0813	0.395097	3.19968	10.9648	6.46073	2.18502	4.92527	4.59231	5.08976	4.21327	2.51289	9.15429	5.47049	1.7281	9.59217	11.7013	4.96132	5.85491	2.92463	4.52879	4.32606	5.21737	0.726645	3.66571
	-0.754834	1.81784	1.58019	-0.457882	-1.96689	0.196525	-0.765038	0.841386	-2.09849	0.288639		1.16765	0.429409	1.94229	-0.677821	-0.88934	-1.18511	-0.791634	2.84924	-1.24786	-0.222444	-1.55093		4.93681	6.16986	13.0996	0.319642	3.21456	10.9538	6.46817	2.17478	4.95204	4.53984	5.09433	4.23686	2.60604	9.19837	5.52031	1.73338	9.56674	11.834	4.97777	5.84099	2.89411	4.59114	4.35266	5.26828	0.796511	3.70473
	-0.728589	2.0027	1.61603	-0.597939	-1.82443	0.0629395	-0.843818	0.784651	-2.26918	0.617846		1.11086	0.667989	2.22721	-0.837301	-0.601461	-0.948704	-0.698823	2.19507	-0.754016	-0.119967	-1.55093		4.93803	6.12452	13.1349	0.234297	3.24804	10.9473	6.48625	2.1599	4.98551	4.4634	5.10102	4.2732	2.71429	9.26222	5.56732	1.7374	9.54322	11.9698	4.99141	5.80089	2.89411	4.62745	4.3919	5.2851	0.862705	3.6999
	-0.662585	2.08845	1.81292	-0.680244	-1.7699	-0.351953	-1.03251	0.614898	-2.36426	0.695415		0.92521	0.68787	2.46935	-0.877231	-0.357425	-0.602993	-0.532206	2.10146	-0.549332	-0.0906882	-1.28772		4.92775	6.08728	13.1669	0.136381	3.29082	10.967	6.50008	2.14873	5.05078	4.41393	5.10718	4.33313	2.82478	9.32443	5.61675	1.74193	9.52872	12.1022	5.00243	5.76291	2.89411	4.67916	4.42678	5.25733	0.961996	3.64211
	-0.616382	2.11488	1.94709	-0.688494	-1.83539	-0.826218	-1.29999	0.482518	-2.40229	0.443777		0.668493	0.608344	2.51214	-0.767425	-0.0917319	-0.0937513	-0.217091	1.89139	-0.532275	-0.105328	-0.981153		4.91686	6.06172	13.2148	0.0411573	3.33175	10.989	6.50965	2.14687	5.17293	4.39444	5.11316	4.4192	2.93135	9.38004	5.66617	1.74733	9.52872	12.2353	5.01098	5.71832	2.917	4.73417	4.45294	5.22046	1.06827	3.46869
	-0.609938	2.11488	2.00085	-0.65569	-1.93401	-1.13756	-1.44142	0.482518	-2.25016	0.152893		0.440338	0.211185	2.45509	-0.637891	0.0191936	0.306615	0.116587	1.56375	-0.345054	-0.134607	-0.893414		4.89872	6.04712	13.2776	-0.0405889	3.36772	11.0296	6.49253	2.16083	5.29007	4.36896	5.11791	4.51929	3.02646	9.4266	5.69832	1.75286	9.54568	12.36	5.01477	5.64731	2.917	4.72683	4.39583	5.16954	1.08702	3.21821
	-0.636183	2.03559	2.00085	-0.564938	-2.14197	-1.22662	-1.61474	0.520341	-1.88933	-0.253422		0.340711	-0.185973	2.56919	-0.54805	-0.136102	0.688763	0.283646	1.02659	-0.140776	-0.207804	-1.09083		4.86909	6.04785	13.329	-0.120541	3.40926	11.0877	6.44466	2.18502	5.40386	4.32984	5.12266	4.63979	3.10338	9.45049	5.70756	1.76065	9.57685	12.473	5.01427	5.54847	2.94333	4.67549	4.33478	5.11538	1.0907	2.98651
	-0.695587	1.83766	2.0098	-0.408381	-2.2513	-1.31568	-2.00789	0.577075	-1.5475	-0.524914		0.255026	-0.443961	2.69722	-0.259035	-0.557091	0.961602	0.301766	1.00319	-0.242712	-0.207804	-1.41933		4.84369	6.05515	13.3689	-0.18971	3.47003	11.1414	6.3734	2.21283	5.521	4.28936	5.13198	4.77973	3.16073	9.44637	5.70515	1.77334	9.6187	12.5769	5.01361	5.48949	3.02766	4.66815	4.30469	5.04456	1.1238	2.86176
	-0.807638	1.63314	2.02772	-0.177769	-2.27321	-1.43407	-2.19696	0.577075	-1.28174	-0.873513		0.0268708	-0.801356	2.56919	0.129803	-0.822784	1.14335	0.246522	1.28347	-0.345054	-0.237083	-1.44126		4.82131	6.07122	13.3802	-0.249	3.51219	11.1886	6.2649	2.2826	5.65989	4.27138	5.145	4.92605	3.20548	9.42289	5.69349	1.7888	9.67175	12.6753	5.01115	5.46354	3.11923	4.69346	4.33478	5.00136	1.21941	2.74615
	-0.893287	1.54078	1.80396	-0.00471242	-2.29513	-1.27115	-2.24385	0.482518	-1.11106	-1.26044		-0.0588148	-0.960409	2.35558	0.368905	-1.04464	1.17979	0.190835	1.05	-0.293883	-0.237083	-1.28772		4.80317	6.0902	13.3882	-0.294818	3.55002	11.2259	6.14896	2.39424	5.80548	4.2339	5.16277	5.06376	3.24548	9.39652	5.66416	1.80727	9.73191	12.7648	5.00506	5.43027	3.19554	4.66815	4.34829	5.00136	1.27052	2.69797
	-0.93949	1.54078	1.57144	0.135344	-2.28417	-1.04886	-2.25961	0.387961	-0.996965	-1.55132		-0.229846	-0.781475	2.19869	0.498676	-1.33251	0.906947	-0.0133486	0.932981	-0.208598	-0.207804	-1.00309		4.76991	6.11429	13.3905	-0.355901	3.58908	11.2742	6.02982	2.51611	5.93081	4.15895	5.18265	5.18298	3.28157	9.37098	5.62117	1.82675	9.7959	12.8388	4.99783	5.40692	3.21042	4.62745	4.39583	5.01047	1.26684	2.73121
	-0.932889	1.58027	1.34768	0.25065	-2.31705	-0.915275	-2.30687	0.312765	-1.28174	-1.89992		-0.500844	-0.305263	2.18442	0.638192	-1.31033	0.725199	-0.105717	1.0734	-0.583446	-0.35385	-0.63072		4.72939	6.13693	13.3688	-0.431362	3.63435	11.3148	5.93941	2.63519	6.05967	4.0975	5.20569	5.29041	3.31849	9.3475	5.57175	1.8466	9.85962	12.9017	4.99289	5.41872	3.19935	4.61681	4.47867	5.03222	1.32201	2.73121
	-0.84064	1.65957	1.12391	0.291901	-2.37184	-0.870746	-2.1812	0.085828	-1.8513	-1.93824		-0.728999	-0.0865654	2.18442	0.797673	-0.93371	0.451926	-0.0685931	1.35368	-1.19669	-0.544164	-0.236417		4.70036	6.14715	13.3289	-0.50143	3.67527	11.3587	5.86708	2.74404	6.20693	4.06302	5.22927	5.37329	3.36632	9.33102	5.52473	1.86495	9.91075	12.9519	4.99092	5.47981	3.12686	4.63478	4.50963	5.0691	1.3518	2.7076
	-0.728589	1.75192	1.00765	0.300151	-2.45925	-0.692985	-1.81919	-0.291951	-2.23115	-1.84174		-0.886089	0.0128426	2.22721	0.82762	-0.512721	0.0155577	0.153711	1.58715	-1.67347	-0.807326	0.201756		4.67074	6.15883	13.2832	-0.570604	3.69635	11.4245	5.80113	2.85195	6.38765	4.04054	5.24598	5.42748	3.42226	9.32484	5.47772	1.88154	9.95478	12.9841	4.99092	5.50836	2.97806	4.66815	4.50527	5.14022	1.29663	2.63486
	-0.570336	1.84427	1.06141	0.25065	-2.56858	-0.485539	-1.56747	-0.612995	-2.68706	-1.706		-0.728999	0.290712	2.56919	0.847585	-0.224843	-0.457681	0.357453	1.5409	-2.253	-0.968012	0.771015		4.63022	6.16103	13.2421	-0.643365	3.72488	11.5002	5.76496	2.9422	6.57005	4.02255	5.25548	5.46669	3.47793	9.32319	5.42669	1.89813	9.98514	13.0026	4.99437	5.47981	2.79109	4.71583	4.40018	5.22493	1.12711	2.59682
	-0.458285	1.89714	1.29392	0.225899	-2.61241	-0.411325	-1.36302	-0.707102	-3.06692	-1.29922		-0.629372	0.409528	2.91083	0.847585	0.129591	-0.821611	0.580199	1.63396	-2.81507	-1.09977	1.05617		4.5897	6.15811	13.1862	-0.721519	3.74844	11.5869	5.7405	3.00174	6.75078	4.02555	5.25759	5.50112	3.52996	9.32155	5.37967	1.91007	9.99799	13.0103	5.0021	5.44702	2.64228	4.83649	4.38754	5.27754	0.950598	2.5342
	-0.418682	1.8707	1.47289	0.184845	-2.6672	-0.322268	-1.26848	-0.631907	-3.19957	-0.815336		-0.472282	0.131659	3.18149	0.907242	0.728061	-0.912268	0.987683	1.79778	-3.22363	-1.05585	1.03423		4.5643	6.14715	13.1131	-0.774522	3.76642	11.6681	5.71497	3.04825	6.92649	4.04953	5.25284	5.54001	3.57975	9.31372	5.33748	1.91924	9.99334	13.0059	5.01296	5.41635	2.55032	4.96118	4.31778	5.33	0.81821	2.44749
	-0.425283	1.83106	1.7502	0.102343	-2.67816	-0.15935	-1.20546	-0.594084	-2.93381	-0.13753		-0.158441	-0.126329	3.40937	0.937189	0.971569	-1.20333	1.3028	1.82118	-3.25774	-0.938733	1.20919		4.56007	6.13474	13.0504	-0.804165	3.77944	11.7581	5.67668	3.0743	7.11558	4.04353	5.24106	5.57508	3.62059	9.2993	5.2981	1.92904	9.97611	12.9924	5.02496	5.37153	2.51255	5.08954	4.19132	5.38246	0.656779	2.41859
	-0.484687	1.83106	2.07231	0.00353775	-2.57953	0.0480967	-1.09554	-0.537349	-2.611	0.404992		0.0554327	-0.205855	3.48068	0.897259	1.14905	-1.58547	1.65504	1.91479	-2.98524	-0.792687	1.42854		4.5643	6.11649	13.0093	-0.834712	3.78441	11.8492	5.62349	3.08639	7.303	4.00756	5.22241	5.61333	3.65052	9.28035	5.25712	1.9396	9.95834	12.9748	5.03697	5.3076	2.45912	5.18159	4.14336	5.4272	0.549762	2.39402
	-0.609938	1.85088	2.28711	-0.0789639	-2.55788	0.196525	-1.01676	-0.404969	-2.66805	0.617846		0.426057	-0.285381	3.40937	0.837603	1.45911	-1.65835	1.78497	1.89139	-2.67862	-0.573443	1.58156		4.57519	6.08436	12.975	-0.864354	3.79371	11.926	5.57137	3.08546	7.43687	3.95959	5.20147	5.67294	3.67429	9.25234	5.21091	1.94714	9.93974	12.9552	5.04864	5.29132	2.41678	5.2179	4.13899	5.47333	0.469233	2.32706
	-0.814238	1.81123	2.34983	-0.111768	-2.47021	0.285229	-0.890711	-0.273039	-2.66805	0.598453		0.497462	-0.483724	3.18149	0.717814	1.72481	-1.44016	1.93303	2.05465	-2.06538	-0.470966	1.38467		4.60174	6.05661	12.9488	-0.8896	3.80301	11.9984	5.515	3.05476	7.52222	3.89214	5.17895	5.74179	3.69416	9.21732	5.16751	1.95342	9.91978	12.9268	5.05949	5.33142	2.38663	5.19259	4.22185	5.49647	0.447171	2.19219
	-1.01194	1.75192	2.37649	-0.161269	-2.44829	0.329757	-0.780794	-0.254128	-2.55396	0.3856		0.426057	-0.682067	3.02494	0.58828	1.94666	-1.33085	2.02584	2.40514	-1.29903	-0.36849	1.25306		4.62955	6.0347	12.9362	-0.91385	3.80977	12.0753	5.46809	3.02127	7.56238	3.80355	5.15643	5.81766	3.71205	9.16747	5.1193	1.96184	9.90419	12.8907	5.07051	5.39489	2.3294	5.13025	4.20876	5.5352	0.454525	2.00433
	-1.18339	1.70567	2.50192	-0.21077	-2.41541	0.300072	-0.529074	-0.537349	-2.49691	0.0176085		0.226464	-0.761593	2.95362	0.368905	1.96884	-1.5126	2.13721	2.68598	-0.566389	-0.412408	1.16532		4.6483	6.02003	12.9317	-0.947091	3.81535	12.1455	5.43937	2.99141	7.57576	3.72111	5.13902	5.89448	3.72828	9.10938	5.06585	1.97114	9.89271	12.8534	5.08235	5.45174	2.234	5.0822	4.23929	5.57377	0.469233	1.77793
	-1.36129	1.61992	2.49296	-0.177769	-2.36088	0.122311	-0.450294	-0.952951	-2.57297	-0.544306		-0.14416	-0.920646	2.89691	0.129803	2.12361	-1.42194	2.15577	3.01306	-0.106662	-0.281002	0.705733		4.64527	6.00112	12.926	-0.99111	3.81473	12.2059	5.43299	2.97653	7.55401	3.70462	5.12653	5.98119	3.74534	9.04512	5.0104	1.97905	9.87794	12.8146	5.09436	5.49184	2.09665	5.02352	4.35266	5.59074	0.528073	1.53178
	-1.53275	1.46149	2.44817	0.0117879	-2.30609	-0.248407	-0.63899	-1.3681	-2.44032	-1.10576		-0.400877	-1.17863	2.83985	-0.0895722	2.23454	-1.07623	2.11865	3.24654	0.148787	-0.149246	0.135952		4.62593	5.99301	12.9111	-1.03154	3.81969	12.2519	5.45958	2.95792	7.50883	3.73909	5.11967	6.07778	3.76045	8.98044	4.96178	1.98483	9.85716	12.7762	5.10784	5.51756	1.98599	4.97255	4.44859	5.60293	0.557115	1.2813
	-1.61839	1.26357	2.45712	0.217649	-2.13101	-0.737514	-0.765038	-1.63286	-1.8513	-1.49314		-0.786122	-1.4565	2.92509	-0.269018	2.21235	-0.839829	2.10009	3.50397	0.489521	-0.0178393	-0.324155		4.59629	5.99886	12.886	-1.08274	3.82341	12.3167	5.49787	2.9421	7.47536	3.78856	5.11931	6.1613	3.77304	8.91576	4.92401	1.99237	9.83172	12.7395	5.12017	5.51756	1.93601	4.95385	4.54844	5.59691	0.619638	1.06983
	-1.59859	1.10514	2.55546	0.349455	-1.99951	-1.19694	-0.874955	-1.89717	-1.30076	-1.55132		-1.01428	-1.73437	3.0392	-0.458446	2.32328	-0.930486	2.1929	3.52737	0.523636	0.157835	-0.652654		4.56424	6.00323	12.8563	-1.15101	3.81783	12.3846	5.53829	2.95792	7.47703	3.871	5.12389	6.23557	3.78171	8.85108	4.89187	1.99916	9.80738	12.7108	5.13267	5.49184	1.8864	4.98355	4.64437	5.6216	0.689504	0.9441
	-1.51954	0.953472	2.66297	0.539013	-1.90114	-1.52312	-0.937979	-2.25604	-0.901889	-1.41557		-0.957154	-1.89342	3.13904	-0.657856	2.23454	-1.07623	2.35952	3.17688	0.285243	0.303881	-0.915349		4.53824	6.00615	12.8392	-1.21748	3.81721	12.4296	5.58084	2.96908	7.49862	3.99392	5.13233	6.29359	3.7845	8.79217	4.87419	2.0062	9.78742	12.6899	5.14599	5.45882	1.83719	5.01253	4.80134	5.64629	0.700901	0.920499
	-1.42714	0.781825	2.72547	0.769821	-1.81347	-1.64151	-1.09554	-2.33124	-0.465442	-1.27983		-0.828965	-2.0326	3.12478	-0.787389	1.94666	-0.985141	2.34095	2.89605	-0.0725478	0.508485	-1.28772		4.51586	6.00688	12.8244	-1.29205	3.81783	12.4802	5.60318	2.96443	7.51201	4.14681	5.14078	6.33981	3.78674	8.7415	4.86816	2.01437	9.7743	12.6702	5.15997	5.43027	1.81391	5.01986	4.9762	5.6631	0.619638	1.00721
	-1.23604	0.610336	2.88653	0.983932	-1.74798	-1.55281	-1.01676	-2.16148	0.104565	-1.20272		-0.757561	-2.15141	3.06773	-0.847284	1.65878	-1.0398	2.50801	2.56896	-0.345054	0.449927	-1.33159		4.50921	6.01419	12.8073	-1.37559	3.81845	12.5251	5.60105	2.95513	7.50699	4.27872	5.1494	6.37615	3.79094	8.70524	4.87298	2.02542	9.77813	12.6509	5.17477	5.40692	1.80628	5.01986	5.14189	5.71109	0.490932	1.09873
	-1.05154	0.438689	3.16383	0.959182	-1.59482	-1.21178	-0.670502	-1.85935	0.503433	-0.989405		-0.857527	-2.29058	3.06773	-0.916923	1.19342	-1.25798	2.60038	2.21848	-0.413282	0.33316	-1.2005		4.5074	6.02441	12.7901	-1.46722	3.82031	12.5745	5.57658	2.96071	7.46683	4.40164	5.15661	6.40229	3.79373	8.67352	4.87901	2.04427	9.79973	12.6249	5.18924	5.3595	1.82956	5.08588	5.3246	5.76354	0.373624	1.21867
	-0.919688	0.326513	3.45032	0.876877	-1.63839	-0.737514	-0.38727	-1.65177	0.503433	-0.757159		-0.971435	-2.21106	3.0392	-1.04669	0.59495	-1.49438	2.71176	1.98445	-0.566389	0.274602	-1.24385		4.50861	6.03098	12.7786	-1.55077	3.82465	12.5986	5.53935	2.9635	7.40156	4.54554	5.16013	6.43162	3.7915	8.64881	4.88945	2.06978	9.83501	12.5939	5.20617	5.29604	1.79522	5.15188	5.45585	5.80983	0.233509	1.42628
	-0.801037	0.339729	3.59345	0.852126	-1.82443	-0.174193	-0.151305	-1.44375	0.560026	-0.698982		-1.19959	-2.01271	2.95362	-1.20617	-0.158287	-1.62191	2.69319	2.00785	-0.634617	0.128556	-1.28772		4.50498	6.03536	12.7638	-1.61724	3.83767	12.6063	5.50106	2.95234	7.31455	4.68794	5.16101	6.46956	3.7915	8.63232	4.90713	2.10447	9.8804	12.5587	5.22245	5.2064	1.75705	5.19993	5.55134	5.82819	0.112167	1.63293
	-0.721989	0.36616	3.77221	0.74507	-1.89018	0.314915	0.147684	-1.10379	0.674118	-0.873513		-1.77015	-1.79402	2.82559	-1.24587	-0.93371	-1.60369	2.58182	2.47535	-0.600503	-0.0760487	-1.37546		4.49288	6.03901	12.7432	-1.68282	3.84821	12.6271	5.45745	2.95047	7.2292	4.82885	5.15555	6.5212	3.79485	8.6245	4.92683	2.1443	9.92962	12.5202	5.23791	5.11179	1.74523	5.2476	5.60847	5.83606	0.0422906	1.86463
	-0.642783	0.392592	3.97805	0.621514	-1.8573	0.611418	0.572345	-0.820571	0.598057	-0.854121		-2.21218	-1.4565	2.76854	-1.33571	-1.48728	-1.67656	2.74888	2.77903	-0.481104	-0.514885	-1.22191		4.48321	6.03025	12.7238	-1.73762	3.85813	12.6491	5.42554	2.96629	7.17231	4.96825	5.14341	6.5875	3.79317	8.61585	4.95696	2.18954	9.97748	12.4874	5.25156	5.01059	1.69982	5.32463	5.60847	5.83143	0.0684067	2.07176
	-0.603338	0.491552	4.21974	0.440207	-1.79181	0.789179	0.88709	-0.688191	0.294265	-0.602021		-2.39749	-1.13887	2.68296	-1.45526	-1.88608	-1.713	2.84169	3.29334	-0.447396	-0.821966	-1.30965		4.46446	6.01638	12.7158	-1.77355	3.86557	12.6732	5.40746	2.98769	7.14219	5.14663	5.12319	6.65827	3.78366	8.60225	4.99955	2.23666	10.0117	12.4605	5.26241	4.93038	1.67655	5.3943	5.55134	5.79579	0.130919	2.33189
	-0.537333	0.643218	4.34495	0.448457	-1.9121	0.878236	1.07616	-0.612995	0.066534	-0.505521		-2.41177	-0.841119	2.5264	-1.53512	-2.19668	-1.64013	3.02687	3.92467	-0.600503	-1.08513	-1.61622		4.44511	5.99739	12.7261	-1.8032	3.86495	12.704	5.39458	3.00071	7.15892	5.3355	5.09363	6.73191	3.77611	8.58701	5.04978	2.27939	10.0294	12.439	5.27277	4.90419	1.58536	5.34993	5.42533	5.73732	0.156662	2.59682
	-0.39228	0.788433	4.32704	0.638015	-1.96689	0.893079	1.1073	-0.556261	-0.0475579	-0.524914		-2.41177	-0.701948	2.25574	-1.6347	-2.32926	-1.44016	3.21249	4.39217	-0.873009	-1.4065	-1.72589		4.42636	5.97841	12.7501	-1.83554	3.85937	12.7358	5.39671	3.00713	7.19406	5.51523	5.05668	6.80523	3.77192	8.56765	5.0984	2.31872	10.0404	12.422	5.28182	4.86173	1.45944	5.28391	5.33768	5.68471	0.145626	2.75096
	-0.28683	0.814864	4.36287	0.778071	-1.82443	0.818864	1.06041	-0.537349	-0.180212	-0.698982		-2.28358	-0.642777	1.89984	-1.60476	-2.35144	-1.1491	3.37911	4.67245	-1.21374	-1.50898	-1.76976		4.41064	5.96453	12.7878	-1.88045	3.84635	12.7753	5.39565	3.00537	7.2292	5.6996	5.00971	6.87663	3.7638	8.54746	5.14421	2.35039	10.0486	12.4089	5.2953	4.83366	1.30682	5.21424	5.2592	5.62469	0.0757604	2.8762
	-0.194581	0.874178	4.31808	0.909877	-1.74798	0.685632	0.824066	-0.556261	-0.408396	-0.873513		-1.79871	-0.583132	1.48654	-1.58479	-2.15231	-0.89405	3.56429	4.60224	-1.53742	-1.42114	-1.87943		4.3925	5.94555	12.822	-1.93076	3.82961	12.8038	5.38608	2.98946	7.24594	5.87948	4.95641	6.94389	3.75625	8.52686	5.19203	2.37665	10.0516	12.3919	5.31043	4.77916	1.11985	5.11557	5.18506	5.5551	-0.0202213	3.03035
	-0.0891308	1.03261	4.19286	0.959182	-1.7699	0.552047	0.41516	-0.688191	-0.712188	-1.12515		-1.32812	-0.741711	1.01654	-1.51515	-1.97483	-0.675865	3.45336	4.64904	-1.80993	-1.2019	-2.05439		4.36952	5.94701	12.8597	-1.98645	3.81039	12.8137	5.39565	2.95131	7.2359	6.02638	4.89888	6.99968	3.75569	8.51697	5.22497	2.39701	10.0519	12.3654	5.32737	4.71334	0.963412	4.96485	5.15061	5.48737	-0.133847	3.19412
	-0.0100825	1.11175	3.92451	1.02518	-1.89018	0.403972	-0.119793	-0.594084	-0.920904	-1.39618		-0.957154	-0.900764	0.589318	-1.41533	-1.95264	-0.512336	3.24917	4.57884	-1.92933	-0.982651	-2.05439		4.34654	5.95942	12.9042	-2.04933	3.79551	12.8159	5.40948	2.89177	7.21749	6.10732	4.83836	7.04877	3.76912	8.51368	5.23703	2.4141	10.0603	12.3296	5.34792	4.63785	0.753553	4.84419	5.13754	5.4272	-0.317723	3.32852
	-0.0166829	1.12496	3.64699	1.03343	-1.89018	0.226211	-0.71777	-0.386058	-1.11106	-1.60903		-0.557968	-0.841119	0.233076	-1.20617	-1.88608	-0.53012	3.15681	4.36877	-1.8611	-0.792687	-1.72589		4.32289	5.96818	12.9464	-2.11851	3.78	12.7928	5.41692	2.81456	7.16043	6.15379	4.77943	7.09276	3.79401	8.51697	5.24024	2.42843	10.0778	12.2905	5.37029	4.53405	0.566597	4.81485	5.11573	5.37937	-0.479888	3.46388
	-0.0693294	1.12496	3.52178	0.885127	-1.73702	-0.0112747	-1.14243	-0.178482	-1.16765	-1.66721		-0.201284	-0.841119	-0.151352	-0.857266	-1.77569	-0.857613	3.00831	4.08793	-1.57153	-0.646292	-1.66009		4.30354	5.97841	12.9829	-2.18418	3.75892	12.7654	5.41692	2.72711	7.09517	6.18527	4.72031	7.13038	3.84101	8.52727	5.24828	2.4366	10.094	12.2496	5.39331	4.4562	0.486463	4.78184	5.05469	5.31611	-0.564099	3.69509
	-0.0957313	1.15139	3.35176	0.786125	-1.67127	-0.174193	-1.44142	0.0480051	-1.16765	-1.53193		0.0697136	-0.801356	-0.308248	-0.657856	-1.57602	-1.1491	2.87882	4.04112	-1.1114	-0.646292	-1.70396		4.27331	5.99447	13.016	-2.24436	3.7397	12.7391	5.42011	2.63873	7.03492	6.20176	4.66367	7.16289	3.91429	8.53098	5.26395	2.44049	10.1055	12.1986	5.4091	4.42317	0.494093	4.69346	5.00673	5.24822	-0.560428	3.91138
	-0.0363271	1.11175	3.19071	0.72857	-1.62743	-0.144507	-1.53596	0.293854	-0.996965	-1.26044		0.255026	-0.72183	-0.308248	-0.51834	-1.3547	-1.34907	2.71176	4.25175	-0.736959	-0.763408	-1.55093		4.24126	6.02142	13.0491	-2.30545	3.72103	12.7204	5.44245	2.54849	6.97635	6.18676	4.61282	7.19094	4.01583	8.51656	5.27801	2.43974	10.1128	12.1443	5.4188	4.42789	0.531868	4.66449	4.96748	5.18188	-0.535046	4.03228
	0.0229198	0.966688	3.07446	0.778071	-1.58386	-0.0999783	-1.36302	0.671182	-0.579081	-1.06697		0.368933	-0.56325	-0.407751	-0.428498	-1.1994	-1.38551	2.63751	4.46182	-0.396225	-0.836605	-1.39739		4.20739	6.03609	13.0742	-2.36743	3.70181	12.7182	5.44671	2.4722	6.91109	6.16878	4.56409	7.21963	4.14311	8.48402	5.30493	2.43245	10.1186	12.0879	5.42324	4.41846	0.570406	4.65715	4.87548	5.13405	-0.519977	4.13343
	0.115169	0.861119	3.01174	0.860376	-1.50715	-0.114821	-0.922223	0.709005	-0.218243	-0.892905		0.340711	-0.443961	-0.450541	-0.448463	-0.955895	-1.18511	2.48945	4.60224	-0.208598	-0.792687	-1.35352		4.17413	6.04193	13.0856	-2.4384	3.69065	12.7281	5.44564	2.4108	6.83746	6.16278	4.51765	7.25151	4.29052	8.43788	5.35396	2.4185	10.1221	12.0264	5.42258	4.37835	0.719212	4.5761	4.81487	5.09687	-0.428039	4.19605
	0.312868	0.86757	2.98508	0.975682	-1.56194	0.0332539	-0.355758	0.50143	0.00948804	-0.776552		0.0982755	-0.583132	-0.493331	-0.697786	-0.756229	-0.857613	2.1929	4.85911	-0.242712	-0.748768	-1.55093		4.13906	6.05792	13.0868	-2.51566	3.69499	12.7764	5.46692	2.35963	6.77889	6.14929	4.47226	7.2904	4.45444	8.38267	5.42227	2.3999	10.1284	11.9605	5.41715	4.31442	0.955782	4.41877	4.83231	5.07697	-0.354864	4.19605
	0.497524	0.913825	2.97612	1.14874	-1.89018	0.166839	0.210708	0.520341	0.0855493	-0.698982		-0.015972	-0.603014	-0.436278	-1.0764	-0.579276	-0.20306	2.00728	5.37342	-0.447396	-0.617013	-1.39739		4.09128	6.07107	13.0845	-2.5992	3.71359	12.8367	5.51159	2.32893	6.69857	6.11481	4.43039	7.33312	4.62898	8.3147	5.4966	2.37866	10.1407	11.8856	5.41074	4.26747	1.11985	4.2794	4.89335	5.0816	-0.343828	4.13826
	0.668822	0.940256	3.0655	1.29705	-2.1965	0.196525	0.682637	0.652721	0.0285033	-0.660198		-0.130219	-0.642777	-0.607097	-1.37564	-0.579276	0.197306	1.98871	5.58405	-0.804781	-0.485606	-1.1347		4.0423	6.07399	13.0799	-2.68724	3.73715	12.8926	5.57116	2.30475	6.60152	6.06385	4.38993	7.37105	4.81332	8.2426	5.56893	2.35768	10.155	11.8102	5.40778	4.16839	1.2305	4.22073	4.9496	5.114	-0.402668	4.07034
	0.767829	1.00618	3.14592	1.42885	-2.47021	0.018411	0.918602	0.746828	-0.180212	-0.544306		-0.372655	-0.682067	-0.920549	-1.68462	-0.601461	0.379488	1.98871	5.58405	-1.09434	-0.427048	-1.11276		3.99755	6.08202	13.0925	-2.77348	3.76444	12.9508	5.61892	2.28335	6.48772	6.00674	4.34858	7.41153	4.99989	8.1841	5.64648	2.3382	10.1793	11.735	5.40762	4.03628	1.39076	4.12501	4.97184	5.16182	-0.439075	3.98844
	0.820475	1.14478	3.15488	1.54416	-2.67816	-0.189035	0.950114	0.784651	-0.35135	-0.253422		-0.615091	-0.543369	-1.09171	-1.90399	-0.42398	0.488363	2.10009	5.32662	-1.43508	-0.412408	-0.959219		3.94494	6.09517	13.1198	-2.8669	3.80475	12.997	5.6604	2.24986	6.3823	5.94828	4.30742	7.45776	5.1929	8.14579	5.72645	2.32425	10.211	11.6616	5.40959	3.95111	1.55483	4.00802	5.04596	5.1987	-0.464808	3.88778
	0.906124	1.32304	3.17279	1.64316	-2.83132	-0.351953	0.792929	1.03005	-0.256274	-0.0987452		-0.643313	-0.305263	-1.34811	-1.89401	-0.313055	0.433708	2.5637	5.04634	-1.53742	-0.470966	-0.740393		3.88326	6.10685	13.1473	-2.95943	3.84071	13.0353	5.69976	2.20976	6.27018	5.87933	4.26449	7.50526	5.3929	8.12231	5.81123	2.31571	10.2466	11.5965	5.41288	3.9372	1.60405	3.93431	5.1201	5.20965	-0.497905	3.79143
	0.939126	1.49453	3.13717	1.65946	-2.90803	-0.6633	0.603857	1.40783	-0.0855885	0.1335		-0.572248	0.15154	-1.80385	-1.6946	-0.224843	0.415924	2.98975	4.78946	-1.57153	-0.412408	-0.477176		3.82218	6.11342	13.1884	-3.03938	3.87233	13.0287	5.71784	2.17255	6.16475	5.80738	4.2191	7.55307	5.59598	8.10459	5.89722	2.31294	10.2788	11.5285	5.416	3.94876	1.59299	3.88333	5.16327	5.19114	-0.476216	3.74759
	0.965528	1.67923	2.92236	1.58541	-2.77653	-0.782042	0.478184	1.57803	0.12358	0.230462		-0.615091	0.628225	-2.34518	-1.45526	-0.0917319	0.233742	3.23061	4.41501	-1.52036	-0.32492	-0.38996		3.76654	6.13167	13.2396	-3.11484	3.89652	13.01	5.70189	2.12045	6.09949	5.74592	4.16896	7.61364	5.79374	8.10377	5.99124	2.31998	10.3043	11.4602	5.41288	3.93012	1.58154	3.79127	5.24611	5.14778	-0.4501	3.69509
	1.01157	1.9168	2.60922	1.4371	-2.60145	-0.752357	0.352136	1.61585	0.465403	0.288639		-0.486563	0.886213	-2.6155	-1.11633	0.085749	0.142651	3.4348	4.22835	-1.33314	-0.251723	-0.411894		3.7224	6.16088	13.2875	-3.18042	3.92256	13.0012	5.66891	2.06742	6.0508	5.68146	4.11636	7.69907	5.97835	8.13302	6.10697	2.33405	10.3303	11.3946	5.404	3.9464	1.5701	3.63761	5.35556	5.0816	-0.421047	3.63728
	1.05778	2.10166	2.37649	1.3218	-2.42637	-0.678142	0.320624	1.7667	0.826241	0.172285		-0.272689	0.945857	-2.81518	-0.677821	0.218331	0.142651	3.63854	4.06453	-1.16257	-0.0178393	-0.170612		3.6843	6.17914	13.3366	-3.23342	3.9517	12.9936	5.64019	2.01812	6.01248	5.61701	4.06007	7.79725	6.1543	8.18369	6.24037	2.35139	10.3486	11.3292	5.38903	3.96315	1.46288	3.49824	5.54698	5.00738	-0.472534	3.63247
	1.12362	2.20062	2.26024	1.22279	-2.37184	-0.54491	0.399404	1.91799	0.863819	-0.215099		-0.0730957	0.945857	-3.05732	-0.269018	0.262702	0.0519941	3.69423	3.87786	-0.992408	0.143195	-0.0609386		3.65769	6.1952	13.3788	-3.27384	3.97341	13.0034	5.62317	1.97439	5.97048	5.54056	4.00324	7.90787	6.31122	8.24013	6.38623	2.37075	10.357	11.2633	5.36963	3.92069	1.30682	3.38823	5.76108	4.93965	-0.523648	3.63247
	1.07758	2.1808	2.15294	1.04993	-2.44829	-0.366796	0.509696	1.89908	0.769195	-0.660198		-0.0445339	0.925976	-3.15682	0.0299789	0.417997	-0.0937513	3.45336	3.55078	-0.958294	0.259962	0.0701477		3.6462	6.21711	13.4473	-3.30619	3.98829	13.0133	5.61679	1.94276	5.92529	5.46861	3.94976	8.03474	6.44717	8.30357	6.52968	2.39198	10.3568	11.1938	5.34694	3.80037	1.19235	3.32954	5.97474	4.90401	-0.58616	3.63728
	1.00513	1.98949	2.0098	0.893377	-2.47021	-0.189035	0.49394	1.86125	0.655103	-1.16394		-0.00169104	0.68787	-3.04306	0.249354	0.617135	-0.457681	3.19393	2.94285	-0.873009	0.289241	0.376712		3.64137	6.24558	13.5135	-3.33403	3.99449	13.0594	5.62104	1.91485	5.84832	5.39366	3.89716	8.17596	6.56913	8.38432	6.66791	2.4131	10.3475	11.1323	5.32227	3.67298	1.06987	3.28517	6.1448	4.89182	-0.692805	3.64211
	0.912724	1.68584	1.99189	0.778071	-2.525	-0.233564	0.304868	1.69105	0.598057	-1.3574		0.0125899	0.330475	-2.75813	0.458747	0.883357	-0.712302	3.00831	2.12486	-0.941237	0.274602	0.639929		3.64378	6.26457	13.5763	-3.35469	4.00007	13.1263	5.64444	1.89532	5.73118	5.30822	3.84737	8.31813	6.68577	8.47083	6.79288	2.43006	10.3371	11.0852	5.29859	3.5621	0.990124	3.28151	6.20584	4.90092	-0.766353	3.62765
	0.813875	1.34271	2.08127	0.761571	-2.61241	-0.366796	0.273356	1.46456	0.484418	-1.47375		-0.28697	0.111777	-2.45894	0.568315	1.17123	-0.912268	2.65607	1.42389	-1.14552	0.347799	0.990362		3.64439	6.27114	13.6596	-3.37895	3.99511	13.1856	5.66785	1.87206	5.61237	5.22877	3.80093	8.45042	6.80157	8.54128	6.88931	2.44326	10.3207	11.044	5.2759	3.41088	0.887099	3.27417	6.19712	4.91188	-0.784743	3.60838
	0.721625	1.03922	2.09918	0.687319	-2.67816	-0.500382	0.289112	1.18134	0.427372	-1.41557		-0.60081	0.27083	-2.1027	0.568315	1.45911	-1.07623	2.32239	0.932981	-1.2308	0.377078	1.20919		3.64015	6.28063	13.7304	-3.41219	3.97837	13.235	5.68593	1.8488	5.51364	5.15232	3.75589	8.58016	6.91486	8.59648	6.95883	2.45557	10.2969	11.0058	5.25666	3.28585	0.818416	3.21916	6.11863	4.92422	-0.751646	3.56022
	0.629376	0.795041	2.04543	0.588514	-2.63433	-0.648457	0.226464	0.727917	0.541011	-1.04758		-0.814684	0.350356	-1.84664	0.478711	1.39256	-1.22154	2.24814	0.909578	-1.38391	0.493846	1.49382		3.64015	6.28866	13.8194	-3.44641	3.95418	13.2734	5.69657	1.82833	5.4216	5.08337	3.71191	8.70098	7.03151	8.64345	7.00062	2.4655	10.2717	10.9742	5.23725	3.22239	0.784086	3.12417	6.01355	4.91959	-0.714866	3.49711
	0.616175	0.676257	1.99189	0.613264	-2.47021	-0.826218	0.100416	0.406872	0.655103	-0.369775		-0.757561	0.370238	-1.56172	0.269319	1.28163	-1.13089	2.43376	1.40048	-1.55448	0.684159	1.75703		3.64191	6.2967	13.9141	-3.48055	3.92994	13.3074	5.6838	1.79391	5.36972	4.99943	3.66599	8.80171	7.15402	8.68094	7.0207	2.47191	10.2436	10.9507	5.21489	3.20328	0.761184	2.96978	5.90061	4.89182	-0.696488	3.46869
	0.649178	0.775217	1.97397	0.70382	-2.31705	-1.10788	0.0846597	0.085828	0.958895	0.249854		-0.60081	0.568581	-1.17695	0.0898733	1.326	-0.89405	2.786	2.10146	-1.72464	0.815566	1.64736		3.64076	6.29086	14.0397	-3.5146	3.90699	13.3348	5.65498	1.75763	5.3714	4.90934	3.61656	8.87917	7.27262	8.70359	7.0187	2.47668	10.2132	10.9336	5.18809	3.18229	0.780265	2.81978	5.77808	4.85001	-0.663752	3.41523
	0.688623	0.979903	1.94709	0.827376	-2.15293	-1.41922	0.194952	-0.0650134	1.22466	0.501492		-0.358374	0.84645	-0.963339	-0.00971303	1.19342	-0.803393	3.2863	2.91945	-1.69053	0.859484	1.64736		3.63949	6.28063	14.1869	-3.55242	3.87661	13.3425	5.61988	1.72879	5.39985	4.81041	3.56519	8.93209	7.38647	8.71595	6.99579	2.47945	10.1809	10.9134	5.15651	3.14454	0.772635	2.66941	5.70832	4.79909	-0.671106	3.36271
	0.701824	1.27018	1.84875	1.00043	-1.95593	-1.68604	0.100416	-0.178482	1.47186	0.695415		0.0982755	1.22373	-0.763993	-0.129502	1.06031	-0.621211	3.93509	3.48057	-1.45214	0.71309	1.62543		3.64191	6.27333	14.3455	-3.58386	3.85243	13.359	5.58052	1.7073	5.42662	4.69499	3.50871	8.96683	7.49668	8.73491	6.95481	2.48133	10.1478	10.899	5.12034	3.12803	0.818416	2.58873	5.66515	4.75759	-0.814158	3.31406
	0.675422	1.51435	1.76812	1.22279	-1.84635	-1.83447	-0.167061	-0.273039	1.60451	0.714807		0.554585	1.3629	-0.507594	-0.169431	1.01594	-0.457681	4.49151	3.69064	-1.29903	0.581683	1.42854		3.65521	6.27333	14.5441	-3.6126	3.83445	13.3875	5.53159	1.67939	5.41993	4.56608	3.44872	8.98565	7.60773	8.75591	6.89815	2.48271	10.1164	10.8955	5.08038	3.11363	0.894729	2.6144	5.64771	4.70961	-0.964925	3.29529
	0.616175	1.71888	1.75916	1.3876	-1.75894	-1.90833	-0.46605	-0.140659	1.7186	0.424385		0.968053	1.26349	-0.122826	-0.209123	1.4813	-0.348372	4.56532	3.38695	-1.06023	0.406357	0.836819		3.67154	6.28202	14.7518	-3.63955	3.82762	13.4226	5.4816	1.65799	5.39818	4.42068	3.38346	8.9968	7.71318	8.77899	6.83064	2.48296	10.0778	10.8975	5.04223	3.05489	0.982493	2.70939	5.55571	4.65422	-1.11606	3.33333
	0.490924	1.8707	1.795	1.47835	-1.66031	-1.92317	-0.607478	0.085828	1.7186	-0.0793529		1.11086	1.22373	-0.00905943	-0.129502	1.85792	-0.439463	4.3987	2.66258	-0.770667	0.201405	0.00434343		3.68363	6.28647	14.9607	-3.66291	3.82142	13.4578	5.45607	1.6459	5.34128	4.29326	3.31361	9.00923	7.81165	8.80453	6.74144	2.48183	10.0327	10.9014	5.00737	2.98412	1.07368	2.82308	5.39436	4.5925	-1.23706	3.33333
	0.398674	1.89714	1.84875	1.55241	-1.59482	-1.62667	-0.828062	0.23712	1.49087	-0.602021		1.03946	0.985621	-0.122826	-0.0696074	1.79136	-0.602993	4.0279	1.86799	-0.396225	-0.00319977	-0.696524		3.69754	6.29589	15.1513	-3.69166	3.82142	13.4753	5.45181	1.63753	5.25092	4.17485	3.2436	9.02039	7.90899	8.83295	6.64139	2.47894	9.98541	10.9113	4.97826	2.9275	1.0775	2.90377	5.30759	4.5385	-1.34369	3.35308
	0.365672	1.83106	1.90229	1.61016	-1.67127	-1.07819	-1.14243	0.520341	1.24367	-0.892905		0.896648	0.707752	-0.0518492	-0.0895722	1.94666	-0.694084	3.4348	1.21326	-0.0896048	-0.105328	-1.66009		3.71145	6.31853	15.3487	-3.71591	3.83568	13.4895	5.45181	1.62078	5.15704	4.07441	3.16865	9.04015	8.00717	8.86261	6.54093	2.47379	9.9288	10.9298	4.95705	2.89919	1.05881	2.98848	5.28143	4.46737	-1.38083	3.43016
	0.352471	1.63314	1.88459	1.56891	-1.83539	-0.455853	-1.25272	0.652721	0.977911	-1.14454		0.654212	0.290712	-0.165616	-0.0895722	2.0354	-1.11267	2.71176	0.722354	0.132136	-0.0906882	-2.55837		3.71871	6.35139	15.5724	-3.74645	3.85119	13.4797	5.45926	1.6059	5.06835	3.99347	3.09159	9.06088	8.1034	8.88651	6.44449	2.46487	9.86399	10.9459	4.94011	2.86593	1.02447	3.00681	5.30759	4.38869	-1.27751	3.56937
	0.378873	1.46149	1.85771	1.42885	-1.94497	-0.0999783	-1.15819	0.746828	0.712149	-1.37679		0.31215	-0.0269206	-0.507594	-0.159449	1.85792	-1.34907	2.06296	0.512284	0.404643	-0.0471182	-3.01847		3.70843	6.37402	15.7973	-3.76891	3.86793	13.45	5.47734	1.60031	5.01982	3.90952	3.01612	9.08	8.18871	8.90546	6.34485	2.45243	9.79289	10.9638	4.92695	2.84494	0.959603	2.93713	5.33332	4.33947	-1.16718	3.69509
	0.497524	1.37574	1.73228	1.3548	-2.06526	0.0629395	-0.843818	0.671182	0.370326	-1.55132		-0.0588148	-0.245618	-0.778256	-0.0795898	1.34819	-1.44016	1.6736	0.722354	0.711263	0.0407187	-3.21536		3.69029	6.39009	16.0243	-3.78868	3.86917	13.4072	5.4933	1.59194	5.01647	3.83008	2.94452	9.08925	8.26675	8.91411	6.24158	2.43785	9.72453	10.9879	4.91462	2.87301	0.902359	2.80877	5.43405	4.32096	-1.05355	3.77216
	0.682023	1.30982	1.57144	1.2723	-2.31705	0.255543	-0.497562	0.444695	0.066534	-1.72539		-0.386936	-0.642777	-0.74973	-0.00971303	0.861171	-1.62191	1.32136	1.0968	0.86437	0.0553582	-3.01847		3.67577	6.41053	16.2503	-3.80844	3.87227	13.36	5.48372	1.59659	5.03823	3.73115	2.88207	9.08893	8.34004	8.91535	6.15518	2.4224	9.66272	11.0178	4.90344	2.94166	0.848948	2.69142	5.66515	4.32404	-0.950218	3.84442
	0.800674	1.23714	1.3656	1.18174	-2.51404	0.270386	-0.0725251	0.085828	-0.199228	-1.6866		-0.572248	-0.880883	-0.493331	-0.0196954	0.528395	-1.84009	1.02481	1.33028	0.796142	0.172474	-2.5803		3.65582	6.43901	16.4854	-3.82551	3.86545	13.3128	5.45075	1.58729	5.07002	3.62472	2.82841	9.09148	8.40409	8.9104	6.07402	2.40769	9.59955	11.0458	4.89226	3.01951	0.863822	2.58469	5.86529	4.3316	-0.869689	3.89259
	0.860078	1.23053	1.16871	1.04168	-2.55788	0.0629395	0.478184	-0.650818	-0.408396	-1.706		-0.629372	-1.23828	-0.393488	-0.059625	-0.113917	-1.89475	0.969121	1.4941	0.694206	0.245323	-1.96717		3.63465	6.45799	16.7034	-3.84347	3.84685	13.2667	5.42203	1.56682	5.12022	3.5033	2.78531	9.09084	8.45529	8.89639	5.98642	2.396	9.53228	11.0673	4.87746	3.09264	0.925261	2.44167	6.00091	4.36879	-0.854981	3.90655
	0.892923	1.29661	1.05245	0.909877	-2.63433	-0.278092	0.824066	-1.14162	-0.484004	-1.86113		-0.557968	-1.61555	-0.379225	-0.119519	-0.668017	-1.713	0.987683	1.77438	0.574807	0.435636	-1.55093		3.61772	6.46165	16.8734	-3.85695	3.81832	13.2305	5.39756	1.54357	5.16708	3.37424	2.751	9.09913	8.49585	8.87415	5.89521	2.39035	9.46309	11.0888	4.86595	3.18229	0.951961	2.32431	6.06195	4.42587	-0.909767	3.83912
	0.879879	1.34271	0.936195	0.868626	-2.70008	-0.351953	1.04465	-1.55722	-0.370365	-1.86113		-0.372655	-1.91331	-0.336775	-0.109537	-1.00027	-1.78587	1.02481	2.03125	0.319357	0.435636	-1.44126		3.60865	6.46602	17.0138	-3.88031	3.7836	13.191	5.36778	1.5231	5.19385	3.27696	2.72145	9.11124	8.53333	8.84655	5.80561	2.39048	9.39199	11.1007	4.85723	3.24103	0.982493	2.22566	6.10991	4.45056	-0.928529	3.73796
	0.813875	1.30322	0.837643	0.893377	-2.65624	-0.248407	0.997382	-1.935	-0.0475579	-1.78356		-0.244127	-2.15141	-0.479067	-0.179414	-1.15503	-1.87653	1.15474	2.07806	-0.0213768	0.347799	-1.04696		3.60018	6.46237	17.1382	-3.90725	3.7588	13.157	5.35385	1.49426	5.18214	3.21101	2.69084	9.13196	8.56689	8.81936	5.71319	2.39739	9.31433	11.1016	4.84835	3.26486	0.993558	2.11893	6.13608	4.44901	-0.957571	3.65125
	0.761228	1.21731	0.757224	0.983932	-2.51404	-0.351953	0.855578	-2.16148	0.199188	-1.57071		-0.101658	-2.0326	-0.806783	-0.249053	-1.26596	-1.69478	1.39561	1.98445	-0.0554908	0.420997	-0.981153		3.58506	6.45288	17.2615	-3.92522	3.73523	13.1361	5.36874	1.43751	5.15536	3.17488	2.65477	9.15938	8.59738	8.78269	5.61394	2.41184	9.23119	11.0924	4.83733	3.22475	0.971042	2.02395	6.08331	4.4305	-0.968607	3.59875
	0.748027	1.10514	0.748265	1.10749	-2.40446	-0.396482	0.682637	-1.97282	0.370326	-1.49314		0.0411518	-1.95307	-1.26253	-0.119519	-1.17722	-1.4766	1.59935	2.21848	0.199958	0.347799	-1.06889		3.58325	6.43098	17.3745	-3.93421	3.71539	13.1153	5.40809	1.39276	5.13026	3.16888	2.61097	9.18137	8.63291	8.73861	5.51026	2.43446	9.15025	11.078	4.82451	3.15138	0.943956	1.9176	5.9573	4.40273	-0.935883	3.61802
	0.734826	0.887393	0.784102	1.37935	-2.27321	-0.366796	0.509696	-1.31182	0.465403	-1.41557		0.0839946	-1.69508	-1.67548	0.0998557	-0.689674	-1.44016	1.6736	2.40514	0.455407	0.303881	-0.87148		3.58627	6.40177	17.4931	-3.94139	3.70485	13.1109	5.4315	1.3602	5.10349	3.18537	2.55924	9.20305	8.67291	8.697	5.40579	2.46462	9.07478	11.0652	4.81316	3.07589	0.856578	1.86955	5.80905	4.35336	-0.862335	3.70473
	0.780872	0.630159	0.792847	1.74197	-2.06526	-0.218721	0.603857	-0.763837	0.237219	-1.20272		0.0697136	-1.47638	-1.77533	0.229389	-0.113917	-1.44016	1.78497	2.28868	0.540693	0.186765	-0.411894		3.59051	6.37256	17.6335	-3.96475	3.70795	13.1153	5.43788	1.32485	5.09345	3.22434	2.50295	9.2158	8.71515	8.6591	5.2969	2.49867	9.00313	11.0539	4.79688	2.98625	0.80278	1.79987	5.65207	4.26696	-0.747963	3.9504
	0.899523	0.385984	0.837643	2.07983	-1.81347	-0.248407	0.777173	-0.329774	-0.0285426	-1.10576		-0.0588148	-1.53603	-1.64696	0.289284	0.440183	-1.33085	1.87778	1.91479	0.72832	0.172474	0.0482129		3.60805	6.33678	17.7842	-3.9899	3.71725	13.1306	5.45809	1.27182	5.10349	3.24833	2.44278	9.22058	8.76214	8.6212	5.1872	2.53386	8.93613	11.0449	4.77024	2.90603	0.761184	1.72689	5.46021	4.18056	-0.641329	4.2582
	0.985329	0.214337	0.909317	2.33519	-1.63839	-0.396482	1.06041	0.0669165	-0.35135	-0.989405		-0.0730957	-1.65532	-1.33384	0.319231	0.794616	-1.45838	1.89635	1.5409	0.983769	0.274602	0.114017		3.6407	6.30027	17.9314	-4.02044	3.73083	13.1438	5.47511	1.21972	5.13009	3.24983	2.38279	9.21484	8.81948	8.58453	5.08193	2.56992	8.87405	11.0372	4.73752	2.8355	0.650529	1.67151	5.2291	4.10804	-0.487241	4.5477
	0.952327	0.102161	1.00765	2.4835	-1.51811	-0.322268	1.39053	0.256031	-0.50302	-0.873513		0.0411518	-1.97295	-0.963339	0.289284	1.14905	-1.62191	1.91447	1.5175	0.898484	0.274602	0.376712		3.68962	6.25865	18.0627	-4.06626	3.74261	13.1394	5.47191	1.18065	5.16524	3.22285	2.31893	9.20464	8.88801	8.56559	4.97504	2.60498	8.80869	11.0288	4.70545	2.81662	0.555146	1.56919	4.97184	4.05249	-0.354864	4.82709
	0.899523	0.0625139	1.11495	2.62355	-1.47427	-0.233564	1.5796	0.161474	-0.560066	-0.795944		0.0839946	-2.21106	-0.62136	0.0499437	1.39256	-1.82188	2.00728	1.26007	0.608921	0.362439	0.55219		3.73437	6.21849	18.1802	-4.12824	3.75688	13.1515	5.45809	1.136	5.20038	3.16888	2.25419	9.19954	8.96074	8.56147	4.87218	2.63627	8.74415	11.0175	4.67355	2.82583	0.448312	1.45917	4.77955	4.01701	-0.281316	5.00483
	0.879879	0.161632	1.23142	2.6318	-1.56194	-0.114821	1.7683	-0.121748	-0.598096	-0.563698		0.155059	-2.50881	-0.436278	-0.288983	1.19342	-1.91297	2.00728	1.02659	0.234072	0.274602	0.354777		3.78214	6.18344	18.2692	-4.2002	3.76742	13.1438	5.46553	1.08762	5.21878	3.10143	2.19138	9.19061	9.04298	8.56105	4.77454	2.66404	8.68454	11.0017	4.63836	2.84022	0.387259	1.3088	4.61864	3.98446	-0.189017	5.08673
	0.820475	0.30669	1.33872	2.6153	-1.60578	0.018411	1.70528	-0.291951	-0.389381	-0.40856		0.240745	-2.88608	-0.293985	-0.438481	0.63932	-1.93118	2.08153	0.932981	0.0639083	0.0992767	0.0482129		3.83113	6.15204	18.34	-4.24601	3.77548	13.1153	5.50276	1.04017	5.21377	2.9965	2.12752	9.18392	9.13584	8.57094	4.68373	2.6893	8.63532	10.9823	4.60711	2.86358	0.333461	1.16174	4.49176	3.96455	-0.104433	4.96196
	0.695224	0.412258	1.45497	2.68111	-1.74798	0.122311	1.54809	-0.348235	-0.313319	-0.234491		0.4689	-2.96561	-0.293985	-0.508358	0.129591	-1.9494	2.24814	0.909578	-0.106662	-0.0178393	-0.192547		3.8656	6.11992	18.4096	-4.27835	3.78416	13.0582	5.53893	1.00296	5.1803	2.90806	2.067	9.17659	9.23543	8.59319	4.59412	2.71519	8.59348	10.9599	4.58853	2.87796	0.288055	1.05208	4.41762	3.95668	-0.027575	4.72592
	0.589773	0.425473	1.58019	2.82117	-1.94497	0.329757	1.34364	-0.386058	-0.408396	-0.156922		0.654212	-2.94573	-0.493331	-0.508358	-0.158287	-1.74944	2.30383	0.792563	-0.413282	-0.222444	-0.170612		3.87951	6.08771	18.4815	-4.29452	3.78106	12.9813	5.57829	0.972261	5.15854	2.83911	2.01124	9.17213	9.33249	8.62985	4.50532	2.74183	8.56148	10.9381	4.58196	2.8874	0.303315	0.938401	4.40018	3.95067	0.0242735	4.46581
	0.629376	0.352945	1.58019	3.03547	-2.13101	0.507518	0.981626	-0.178482	-0.617112	-0.156922		0.597428	-2.84632	-0.550384	-0.448463	-0.623646	-1.74944	2.32239	0.348463	-0.430339	-0.36849	-0.192547		3.87467	6.05639	18.5648	-4.30351	3.76742	12.8891	5.63573	0.93784	5.13679	2.78515	1.96532	9.16735	9.42675	8.66611	4.42696	2.77023	8.54671	10.9256	4.58031	2.87796	0.295685	0.868713	4.41762	3.9337	0.0937775	4.18642
	0.662221	0.253984	1.44602	3.20028	-2.1965	0.566889	0.714149	0.180385	-0.750219	-0.118137		0.62565	-2.7275	-0.57891	-0.288983	-1.08848	-1.76765	2.4152	-0.00202455	-0.345054	-0.514885	-0.104808		3.85895	6.01908	18.663	-4.30441	3.74447	12.7541	5.71231	0.899698	5.13009	2.76266	1.92838	9.15459	9.51906	8.70401	4.35865	2.80165	8.53988	10.9193	4.58705	2.83055	0.318576	0.857717	4.41762	3.90747	0.193431	3.93594
	0.616175	0.0625139	1.24038	3.37334	-2.12005	0.537204	0.2576	0.539253	-0.825827	-0.389168		0.526024	-2.54857	-0.479067	0.0100141	-1.11066	-1.80409	2.60038	-0.2589	-0.191541	-0.397769	-0.0609386		3.83415	5.97819	18.7977	-4.28913	3.71595	12.6082	5.79209	0.853089	5.1552	2.75052	1.90163	9.13898	9.60661	8.74767	4.304	2.83344	8.53988	10.9178	4.60448	2.7718	0.310945	0.865051	4.4355	3.88741	0.299703	3.67583
	0.583173	-0.168446	1.07037	3.47214	-2.08718	0.329757	-0.198573	0.784651	-0.844843	-0.621413		0.283588	-2.23094	-0.521857	0.259336	-0.844969	-1.96762	2.69319	-0.375915	-0.0213768	-0.237083	-0.324155		3.80996	5.93219	18.9438	-4.27835	3.67316	12.4556	5.8708	0.812247	5.21209	2.76266	1.89126	9.11443	9.68969	8.78929	4.26141	2.86787	8.54097	10.9247	4.62504	2.69608	0.219372	0.890354	4.49176	3.87646	0.421055	3.49711
	0.629376	-0.359759	0.819725	3.43914	-2.02142	0.196525	-0.575966	1.08678	-0.598096	-0.892905		0.0839946	-1.97295	-0.62136	0.368905	-0.778414	-1.93118	2.76744	-0.2589	0.199958	-0.134607	-0.564915		3.79545	5.88326	19.0579	-4.27117	3.62232	12.3097	5.95579	0.769361	5.29576	2.74902	1.89249	9.08957	9.77193	8.83007	4.23489	2.90394	8.54343	10.9417	4.64313	2.61823	0.138862	0.908694	4.56152	3.8581	0.509683	3.39595
	0.734826	-0.445504	0.470956	3.29084	-1.86826	-0.0261175	-0.79655	1.65323	-0.199228	-0.95062		0.0125899	-1.8139	-0.692677	0.428799	-0.800599	-2.05871	2.9155	-0.165288	0.55775	0.128556	-0.849545		3.79303	5.84019	19.1594	-4.27297	3.58201	12.1681	6.04088	0.7061	5.34764	2.72504	1.90638	9.0596	9.85836	8.8589	4.21842	2.94038	8.54261	10.9632	4.6576	2.52645	0.116347	0.953069	4.61429	3.83495	0.594256	3.27601
	0.728226	-0.478543	0.274067	3.06022	-1.70414	-0.33711	-0.79655	1.95581	0.199188	-1.04758		0.197902	-1.83378	-1.03465	0.468729	-0.734044	-2.05871	3.06399	-0.188691	0.779085	0.347799	-1.15663		3.8027	5.80733	19.2541	-4.27476	3.55411	12.0474	6.1079	0.64656	5.39617	2.69955	1.93101	9.01689	9.94648	8.87621	4.19149	2.97569	8.53632	10.979	4.66993	2.43681	0.181221	1.01174	4.66225	3.80564	0.634707	3.15993
	0.741427	-0.51819	0.211353	2.84592	-1.60578	-0.633614	-0.733526	1.9369	0.503433	-1.22211		0.31215	-1.99283	-1.31958	0.38887	-0.778414	-1.96762	2.98975	-0.0956366	0.847313	0.523125	-1.50706		3.82266	5.79199	19.3397	-4.27297	3.53613	11.9486	6.16747	0.606557	5.41273	2.64709	1.96761	8.96938	10.0396	8.88486	4.15091	3.01	8.53441	10.9936	4.67947	2.38255	0.18503	1.03705	4.70106	3.75627	0.678468	3.08334
	0.846877	-0.498366	0.211353	2.5988	-1.54002	-0.974646	-0.403026	1.82343	0.901849	-1.10576		0.583147	-2.17129	-1.57598	0.199442	-0.911525	-1.91297	2.93406	-0.0722336	0.86437	0.508485	-1.61622		3.84383	5.7825	19.3922	-4.28554	3.52435	11.8532	6.21001	0.582367	5.3893	2.59913	2.00983	8.91838	10.1356	8.88363	4.09224	3.04292	8.53359	11.0026	4.68868	2.36132	0.249892	1.10306	4.67533	3.70535	0.678468	3.08815
	0.958928	-0.372975	0.166557	2.4175	-1.49619	-1.10788	0.0846597	1.55912	1.24367	-1.06697		0.939491	-2.19117	-1.84664	-0.0196954	-1.13285	-1.69478	2.98975	-0.188691	0.796142	0.552404	-1.2005		3.86318	5.79345	19.4401	-4.3098	3.5262	11.7741	6.23235	0.551666	5.34245	2.55715	2.04836	8.86802	10.2318	8.8725	4.0151	3.07132	8.52867	11.0038	4.70167	2.38255	0.41397	1.15808	4.5794	3.65135	0.660451	3.09297
	0.958928	-0.234367	0.300945	2.19514	-1.39782	-1.12272	0.682637	1.04896	1.24367	-0.95062		1.13908	-2.11165	-1.97467	-0.129502	-1.04464	-1.87653	2.95262	-0.539179	0.625978	0.596322	-0.784263		3.88313	5.83215	19.5189	-4.34124	3.53427	11.7094	6.2366	0.527479	5.28388	2.52867	2.08301	8.81478	10.3202	8.84531	3.91986	3.09444	8.52128	10.9996	4.72305	2.44389	0.539499	1.17311	4.3919	3.5958	0.693186	3.11704
	0.899523	-0.181504	0.569294	2.03033	-1.34303	-1.13756	1.13881	0.104739	1.18708	-1.04758		1.0823	-2.11165	-2.0032	-0.219106	-0.93371	-1.91297	3.02687	-0.656194	0.4217	0.464567	-0.38996		3.89402	5.88618	19.609	-4.37986	3.52807	11.6381	6.23767	0.518177	5.24707	2.49869	2.10905	8.76537	10.3993	8.81359	3.81298	3.11128	8.5139	10.9945	4.75758	2.5241	0.611991	1.18044	4.22185	3.54782	0.715609	3.2712
	0.912724	-0.142015	0.757224	1.92327	-1.32111	-1.13756	1.48507	-0.782748	1.30072	-1.0088		0.854145	-1.97295	-1.90335	-0.388569	-0.645832	-1.85831	3.04543	-0.282303	0.217015	0.274602	-0.0175913		3.89825	5.94533	19.6935	-4.4149	3.51008	11.5426	6.24831	0.512596	5.20523	2.46871	2.12629	8.72298	10.4732	8.78558	3.72097	3.12347	8.50624	10.9906	4.80609	2.60902	0.623829	1.15808	4.09495	3.51403	0.803503	3.42053
	0.892923	-0.0693284	0.94494	1.76672	-1.34303	-0.915275	1.7683	-1.274	1.45284	-0.854121		0.526024	-1.85366	-1.87483	-0.308947	-0.113917	-1.713	3.36055	-0.00202455	0.199958	0.157835	0.376712		3.89946	6.00155	19.7608	-4.44005	3.47846	11.4405	6.24192	0.49771	5.19184	2.45073	2.13597	8.68153	10.5328	8.75468	3.64703	3.129	8.48983	10.9954	4.8666	2.68452	0.680674	1.13276	3.96457	3.50015	0.89212	3.50723
	0.794073	0.00980846	1.12391	1.65121	-1.50715	-0.5594	1.81557	-1.68915	1.41481	-0.795944		0.226464	-1.8139	-1.87483	-0.209123	0.284887	-1.65835	3.74991	0.208603	0.268186	0.157835	0.79295		3.90551	6.05851	19.8247	-4.45263	3.43071	11.3319	6.23979	0.473522	5.19352	2.42224	2.13861	8.63945	10.58	8.72254	3.59077	3.12913	8.46276	11.0133	4.93616	2.71282	0.703952	1.06676	3.89045	3.48935	0.958314	3.55057
	0.675422	-0.0166229	1.31184	1.4536	-1.72606	-0.26325	1.72103	-1.89717	1.26269	-0.660198		-0.0302529	-2.052	-1.7468	-0.149467	0.861171	-1.64013	3.93509	0.395269	0.455407	-0.0178393	0.924558		3.90491	6.09648	19.8498	-4.46251	3.37429	11.2123	6.23767	0.460497	5.17009	2.38627	2.13931	8.59514	10.6214	8.69082	3.55502	3.12523	8.43104	11.0428	5.01345	2.71754	0.692501	0.997072	3.85557	3.48472	0.973021	3.64644
	0.589773	-0.0627205	1.3208	1.29705	-2.09813	-0.129664	1.32788	-2.04801	1.33875	-0.621413		-0.344093	-2.35023	-1.83238	-0.119519	1.326	-1.42194	3.74991	0.862772	0.72832	-0.251723	0.79295		3.89093	6.10962	19.835	-4.45631	3.3085	11.074	6.23873	0.457705	5.13327	2.34565	2.14019	8.5502	10.6609	8.66322	3.53452	3.11844	8.39276	11.081	5.09534	2.70316	0.719212	0.942062	3.90789	3.48626	0.946916	3.71436
	0.497524	-0.05627	1.23142	1.15699	-2.42637	0.137154	0.918602	-1.91608	1.33875	-0.466737		-0.529406	-2.54857	-1.98893	-0.0396602	1.68044	-1.31263	3.36055	1.0968	0.881427	-0.412408	0.530255		3.88247	6.114	19.7802	-4.43835	3.25207	10.9412	6.24086	0.472591	5.11152	2.30982	2.14582	8.4976	10.695	8.64015	3.52488	3.11203	8.34818	11.124	5.17411	2.68216	0.726467	0.854045	3.93798	3.47222	0.932209	3.69027
	0.352471	-0.0891519	1.19558	1.01693	-2.65624	0.433657	0.556589	-1.55722	1.092	-0.582629		-0.543687	-2.80656	-2.03172	0.15975	1.81355	-1.23976	3.04543	0.956384	1.01788	-0.412408	0.114017		3.88126	6.12269	19.6878	-4.4078	3.20991	10.8238	6.24182	0.504223	5.09813	2.25121	2.15761	8.44659	10.7207	8.61956	3.50639	3.10311	8.28829	11.1747	5.24827	2.66776	0.768814	0.755022	3.89917	3.45232	0.895802	3.68064
	0.286624	-0.142015	1.04349	0.860376	-2.75487	0.4485	0.131928	-1.38701	0.693134	-0.834728		-0.429439	-2.92585	-2.11696	0.15975	1.70262	-1.29442	2.34095	0.815966	1.03494	-0.500245	-0.236417		3.87945	6.13956	19.593	-4.38894	3.18138	10.6998	6.26735	0.545994	5.06299	2.15978	2.17045	8.39751	10.7437	8.60719	3.47987	3.09432	8.2161	11.2177	5.318	2.63969	0.829867	0.651965	3.93406	3.42146	0.851669	3.73796
	0.260222	-0.260799	0.864521	0.695569	-2.64529	0.329757	-0.104037	-1.17944	0.617072	-1.10576		-0.400877	-3.00537	-2.28812	0.229389	1.50348	-1.11267	1.61791	0.76916	1.06865	-0.646292	-0.696524		3.87461	6.16877	19.5074	-4.36917	3.17456	10.5758	6.30351	0.59809	5.02952	2.04436	2.18874	8.34363	10.763	8.60802	3.44612	3.08678	8.1357	11.2514	5.3841	2.64913	0.894729	0.542318	3.95978	3.38428	0.844315	3.81984
	0.266822	-0.353151	0.748265	0.621514	-2.44829	0.211368	-0.261597	-0.971863	0.598057	-1.338		-0.415158	-3.06502	-2.47321	0.378887	1.03812	-0.912268	1.22899	0.886175	1.00083	-0.602373	-1.15663		3.8867	6.21988	19.4492	-4.33234	3.17332	10.432	6.36414	0.660422	5.02952	1.90045	2.21443	8.28689	10.7742	8.62244	3.40956	3.08075	8.04381	11.2761	5.44576	2.63262	0.978673	0.446595	3.96457	3.34432	0.89212	3.83912
	0.378873	-0.438896	0.792847	0.638015	-2.09813	0.122311	-0.324246	-0.707102	0.446387	-1.47375		-0.130219	-3.14407	-2.41615	0.448764	0.462368	-0.694084	1.50698	0.76916	0.762028	-0.588082	-1.4632		3.91694	6.28552	19.4184	-4.30809	3.17952	10.2828	6.44285	0.717171	5.03956	1.73257	2.24539	8.22409	10.7742	8.66034	3.37781	3.07522	7.94126	11.2893	5.50316	2.60667	1.04355	0.362611	3.95978	3.31038	0.965668	3.87332
	0.517326	-0.597327	0.900358	0.613264	-1.74798	-0.0999783	-0.591722	-0.442792	0.370326	-1.6866		0.255026	-3.10431	-2.33091	0.458747	0.085749	-0.275499	1.87778	0.745757	0.55775	-0.631652	-1.57287		3.94718	6.3527	19.4207	-4.27395	3.19254	10.151	6.52263	0.764614	5.01931	1.55569	2.27759	8.16225	10.7711	8.7139	3.35049	3.06918	7.82477	11.2979	5.56005	2.57341	1.12749	0.344271	3.99946	3.28877	1.0793	4.00772
	0.642577	-0.709503	0.94494	0.530763	-1.59482	-0.307425	-0.874955	-0.348235	0.465403	-1.60903		0.454619	-2.84632	-2.41615	0.408835	-0.202657	-0.0208786	2.17434	0.886175	0.506578	-0.719489	-1.55093		3.97197	6.40162	19.4686	-4.26317	3.20246	10.0128	6.60454	0.794386	4.97915	1.40579	2.31224	8.09435	10.7663	8.77981	3.33321	3.06428	7.70964	11.297	5.61859	2.51938	1.13473	0.369945	4.05178	3.2485	1.17896	4.12862
	0.675422	-0.801855	1.01661	0.580264	-1.55098	-0.366796	-1.09554	-0.197394	0.674118	-1.41557		0.682774	-2.68774	-2.40189	0.38887	-0.401795	0.25196	2.52658	0.745757	0.43835	-0.748768	-1.4632		3.99979	6.44251	19.52	-4.2497	3.2161	9.86787	6.68751	0.817645	4.92561	1.29936	2.35007	8.02741	10.7563	8.85685	3.31794	3.059	7.59889	11.2928	5.67763	2.48399	1.10841	0.39928	4.00382	3.22228	1.28192	4.24374
	0.701824	-0.828287	0.989736	0.670819	-1.58386	-0.396482	-1.58322	-0.197394	0.579042	-1.18333		0.939491	-2.56845	-2.2596	0.259336	-0.202657	0.343051	2.58182	0.348463	0.0980223	-0.748768	-1.35352		4.03184	6.4761	19.5394	-4.24431	3.23037	9.7274	6.77366	0.847414	4.83859	1.23491	2.3893	7.97226	10.7482	8.93842	3.3091	3.05461	7.49005	11.2884	5.7342	2.42265	1.05881	0.428627	3.95106	3.20546	1.40696	4.37429
	0.675422	-0.854718	0.837643	0.73682	-1.66031	-0.381639	-2.02364	-0.273039	0.351311	-1.04758		1.1248	-2.4094	-2.23107	0.0499437	0.196146	0.397706	2.28527	-0.2589	-0.31094	-0.778047	-1.41933		4.06086	6.50093	19.5371	-4.24341	3.25269	9.62315	6.846	0.857647	4.72982	1.18844	2.42818	7.92572	10.7364	9.01793	3.29222	3.05172	7.3916	11.2833	5.79044	2.37288	0.986303	0.468968	3.93406	3.18386	1.53933	4.50868
	0.530526	-0.8876	0.569294	0.73682	-1.82443	-0.455853	-2.22847	-0.197394	0.199188	-0.931228		1.03946	-2.35023	-2.27386	-0.109537	0.572765	0.361269	1.65504	-0.773209	-0.396225	-0.70485	-1.35352		4.08626	6.52722	19.5142	-4.21736	3.28059	9.52877	6.91727	0.859508	4.59093	1.18544	2.466	7.89193	10.7249	9.07766	3.26048	3.04983	7.29999	11.2773	5.84602	2.30235	0.910001	0.479964	3.89045	3.153	1.62023	4.62477
	0.425076	-0.78864	0.274067	0.802625	-2.08718	-0.485539	-2.13393	-0.159571	-0.00952727	-0.67959		0.611709	-2.58833	-2.30239	-0.199141	0.838986	0.106649	1.13618	-1.28752	-0.481104	-0.485606	-1.41933		4.11227	6.56299	19.4731	-4.19041	3.3054	9.40038	7.00874	0.8623	4.43363	1.18394	2.50365	7.8744	10.7084	9.12421	3.22431	3.04757	7.22342	11.2651	5.89979	2.24077	0.833688	0.39928	3.8512	3.15146	1.63494	4.65367
	0.405275	-0.676464	0.0413417	0.983932	-2.16389	-0.589085	-1.92948	-0.178482	-0.180212	-0.563698		0.240745	-3.0849	-2.27386	-0.259035	1.19342	-0.148406	0.783941	-1.89488	-0.770667	-0.36849	-1.529		4.15157	6.61922	19.3886	-4.12932	3.33206	9.25881	7.11298	0.873462	4.26796	1.17495	2.53602	7.86675	10.6869	9.15511	3.18614	3.04506	7.15642	11.2526	5.94945	2.19854	0.829867	0.278266	3.84248	3.19913	1.65297	4.68209
	0.43152	-0.603935	-0.101792	1.10749	-2.21842	-0.737514	-1.72465	-0.197394	-0.332335	-0.563698		-0.301251	-3.48158	-2.18828	-0.31893	1.59222	-0.439463	0.654006	-1.96509	-0.975351	-0.339211	-1.8575		4.1933	6.67544	19.2905	-4.05206	3.35686	9.12603	7.2151	0.885556	4.11903	1.14797	2.56839	7.86132	10.6651	9.16624	3.15721	3.04342	7.09161	11.2466	5.99533	2.11361	0.856578	0.171909	3.8512	3.26717	1.68276	4.66764
	0.471122	-0.504974	-0.0838737	1.18999	-2.3935	-0.811728	-1.23697	-0.0271905	-0.389381	-0.466737		-0.90003	-3.77981	-2.08878	-0.298965	1.76918	-0.675865	0.709692	-1.5678	-0.787724	-0.310281	-2.31761		4.23019	6.71998	19.206	-3.95145	3.37236	8.98447	7.30657	0.89114	4.01026	1.1015	2.59742	7.86356	10.6343	9.15676	3.13913	3.0399	7.03117	11.2406	6.03874	2.04497	0.879093	0.0985595	3.91225	3.34123	1.68276	4.60551
	0.609575	-0.406014	0.00550493	1.26405	-2.62337	-0.94496	-0.749282	0.312765	-0.218243	-0.292206		-1.37096	-3.83898	-1.88909	-0.179414	1.76918	-0.89405	0.950559	-0.749806	-0.396225	-0.339211	-2.36095		4.25559	6.76525	19.1216	-3.82838	3.3798	8.82206	7.40964	0.916164	3.90149	1.08186	2.62152	7.88045	10.6027	9.13287	3.15118	3.034	6.97457	11.2335	6.07722	2.0025	0.89855	-0.0114593	3.96457	3.43982	1.67539	4.59056
	0.787473	-0.306896	0.166557	1.31355	-2.76557	-0.915275	-0.591722	0.406872	0.161611	-0.0793529		-1.74159	-3.56111	-1.80385	-0.059625	1.79136	-1.13089	1.26567	0.371866	-0.259769	-0.295641	-2.36095		4.27252	6.79811	19.0348	-3.7125	3.39035	8.64318	7.50857	0.945096	3.81782	1.05188	2.64158	7.90723	10.5669	9.10238	3.19699	3.02709	6.93054	11.2332	6.10879	2.0025	0.943956	-0.0705126	3.99946	3.55878	1.74159	4.59539
	0.88648	-0.28723	0.309904	1.2723	-2.80941	-0.752357	-0.591722	0.425784	0.636088	0.269246		-1.79871	-3.04514	-1.78959	-0.0296778	1.81355	-1.18511	1.43273	1.42389	-0.0384338	-0.295641	-2.20793		4.29308	6.81126	18.9458	-3.59572	3.40461	8.48186	7.59048	0.971053	3.7626	1.04439	2.66093	7.93879	10.5294	9.05871	3.26771	3.01892	6.89499	11.235	6.1356	1.99094	1.00501	0.0178762	4.00382	3.65274	1.81882	4.63921
	0.939126	-0.247583	0.461997	1.12399	-3.01736	-0.678142	-0.828062	0.558164	0.996926	0.695415		-1.74159	-2.42928	-1.81811	-0.0795898	1.76918	-1.0398	1.32136	2.66258	0.3023	-0.251723	-2.05439		4.30088	6.79738	18.8728	-3.48971	3.41391	8.34469	7.65642	1.00175	3.71908	1.06088	2.68292	7.98661	10.4844	9.00804	3.36576	3.01251	6.86846	11.2314	6.15697	1.9624	1.02447	0.168237	3.98202	3.71769	1.85154	4.75435
	0.978729	-0.15523	0.596172	0.942682	-3.30202	-0.692985	-1.06403	0.595987	1.22466	1.10219		-1.55627	-1.77413	-2.07451	-0.139484	1.61441	-0.875832	1.21043	3.50397	0.455407	-0.193165	-1.63815		4.29967	6.77986	18.8134	-3.39269	3.42259	8.22068	7.72237	1.02873	3.66052	1.09235	2.70034	8.05642	10.4296	8.95324	3.48028	3.00673	6.86327	11.2123	6.17441	1.96004	1.00882	0.310903	4.02083	3.75472	1.83683	4.93257
	0.958928	-0.108975	0.739306	0.71207	-3.41135	-0.722671	-1.40991	0.425784	1.52845	1.29565		-1.32812	-0.940527	-2.41615	-0.31893	1.43693	-0.712302	1.21043	3.92467	0.387586	-0.0617577	-0.981153		4.30209	6.77182	18.7701	-3.29388	3.43127	8.11643	7.81385	1.05385	3.56497	1.14182	2.71494	8.13324	10.3705	8.89804	3.60122	3.00296	6.87749	11.1851	6.18871	1.93668	0.978673	0.432288	4.05178	3.76691	1.80778	5.17824
	0.833676	-0.0825441	0.971818	0.456708	-3.45519	-0.678142	-1.89797	0.293854	1.62353	1.46972		-1.14247	-0.543369	-2.78666	-0.558032	1.37037	-0.330154	1.06193	3.71404	0.234072	-0.0471182	-0.608785		4.316	6.76672	18.7495	-3.21132	3.44305	8.02645	7.90426	1.07153	3.47293	1.1733	2.72866	8.2107	10.3045	8.84408	3.71373	2.99818	6.90538	11.1517	6.1994	1.88714	0.92144	0.58596	4.11239	3.7609	1.73423	5.4003
	0.675422	-0.0957598	1.2135	0.176595	-3.56451	-0.94496	-2.16545	0.293854	1.47186	1.45079		-0.914311	-0.56325	-3.04306	-0.797372	1.28163	0.160869	0.839628	3.19973	0.182901	-0.178525	-0.455242		4.33354	6.76453	18.7449	-3.13406	3.44553	7.9595	8.00744	1.09571	3.37252	1.21077	2.73781	8.29103	10.2332	8.80123	3.81861	2.99303	6.94285	11.101	6.20697	1.80457	0.822237	0.710647	4.23492	3.73605	1.61656	5.54963
	0.530526	-0.0627205	1.45497	-0.128268	-3.65218	-1.31568	-2.24385	0.387961	1.22466	1.00523		-0.771842	-0.622895	-3.08585	-1.02673	1.10468	0.579454	0.672568	2.70938	0.0809653	-0.339211	-0.258351		4.3414	6.7776	18.7369	-3.05411	3.43989	7.89256	8.12338	1.11525	3.27882	1.21827	2.7401	8.36945	10.1591	8.77857	3.91464	2.98989	6.9907	11.0381	6.21173	1.74088	0.723033	0.703313	4.36138	3.71137	1.51323	5.58335
	0.392074	-0.0891519	1.59811	-0.474383	-3.61931	-1.46375	-1.96062	0.274943	0.901849	0.501492		-0.686156	-0.583132	-3.08585	-1.22614	0.883357	0.743417	0.580199	2.03125	-0.191541	-0.529524	-0.0828733		4.35047	6.80907	18.7301	-2.98584	3.43617	7.80477	8.25209	1.11432	3.1851	1.18829	2.73675	8.445	10.0939	8.78063	3.9934	2.98449	7.04457	10.9694	6.21584	1.70761	0.631459	0.651965	4.49611	3.67758	1.46542	5.49183
	0.299825	-0.181504	1.6429	-0.82855	-3.36752	-1.35985	-1.63049	0.312765	0.636088	0.114108		-0.557968	-0.622895	-3.00027	-1.37564	0.572765	0.97982	0.357453	1.58715	-0.157833	-0.660931	0.00434343		4.36317	6.84039	18.7255	-2.91038	3.42873	7.70162	8.37761	1.11711	3.12152	1.15831	2.73218	8.51322	10.0402	8.80617	4.05608	2.97896	7.09106	10.8996	6.21815	1.67482	0.570406	0.615667	4.61429	3.64055	1.45072	5.33287
	0.286624	-0.227759	1.55353	-1.06761	-3.17052	-1.27115	-1.25272	0.539253	0.27525	-0.176314		-0.44372	-1.03946	-2.75813	-1.35567	0.218331	1.21622	0.116587	1.33028	-0.0554908	-0.734129	0.0482129		4.36861	6.86449	18.6993	-2.8484	3.42625	7.57322	8.4627	1.12828	3.0914	1.12983	2.7262	8.58303	9.99263	8.85685	4.1047	2.97255	7.13126	10.8257	6.21864	1.65831	0.585666	0.593655	4.67969	3.62651	1.46909	5.07757
	0.319469	-0.214544	1.33872	-1.21592	-2.96257	-1.21178	-0.765038	0.614898	0.0855493	-0.563698		-0.358374	-1.19851	-2.50173	-1.34569	-0.202657	1.23444	-0.0871553	1.40048	-0.00431976	-0.514885	0.179821		4.36257	6.87982	18.6377	-2.7918	3.42749	7.43166	8.52333	1.13386	3.07466	1.11184	2.71863	8.664	9.96046	8.92647	4.13484	2.96802	7.16763	10.7433	6.21979	1.66515	0.620008	0.593655	4.67969	3.60815	1.55037	4.78373
	0.352471	-0.108975	1.04349	-1.24872	-2.71104	-0.855903	-0.324246	0.709005	0.0855493	-0.95062		-0.215565	-1.07923	-2.28812	-1.22614	-0.557091	1.17979	-0.142842	1.44729	0.132136	-0.266362	0.50832		4.3547	6.8915	18.5532	-2.73251	3.43245	7.28121	8.55099	1.15153	3.07299	1.11634	2.71511	8.75262	9.94172	9.00639	4.14087	2.96589	7.20017	10.6592	6.22489	1.70997	0.631459	0.615667	4.63565	3.55878	1.63494	4.51831
	0.405275	-0.0430543	0.721387	-1.11691	-2.44829	-0.500382	-0.0725251	0.822474	0.0855493	-1.06697		-0.115939	-1.05934	-2.30239	-0.996782	-0.756229	1.07048	-0.217091	1.4941	0.336414	-0.0760487	0.727146		4.35652	6.89734	18.4767	-2.68939	3.44733	7.14403	8.53929	1.1906	3.04789	1.15381	2.7123	8.85048	9.93137	9.08961	4.12439	2.96425	7.22424	10.5777	6.23048	1.73616	0.570406	0.692678	4.58812	3.50169	1.70482	4.40319
	0.464522	-0.0166229	0.408242	-0.795746	-2.17485	-0.322268	-0.182817	1.23808	0.332296	-1.0088		-0.158441	-1.19851	-2.41615	-0.757442	-0.822784	1.12513	-0.0871553	1.68076	0.608921	0.201405	0.814884		4.35591	6.89954	18.398	-2.64089	3.46035	7.02453	8.50419	1.25573	3.01944	1.20628	2.70685	8.95122	9.92549	9.16253	4.09265	2.96224	7.24038	10.4963	6.23443	1.7548	0.509353	0.755022	4.54015	3.45541	1.80043	4.41234
	0.464522	0.00320061	0.139893	-0.367327	-2.07622	-0.233564	-0.450294	1.69105	0.484418	-0.931228		-0.301251	-1.27804	-2.57305	-0.51834	-0.668017	1.10691	0.00521361	1.65736	0.762028	0.523125	0.968428		4.3541	6.9083	18.3067	-2.60944	3.4802	6.92236	8.45621	1.31806	2.96087	1.26159	2.70086	9.05259	9.92438	9.22968	4.04644	2.9581	7.25569	10.4134	6.23755	1.81165	0.467006	0.795363	4.50527	3.41992	1.885	4.43691
	0.451321	0.029632	-0.11971	0.00353775	-1.96689	-0.203878	-0.780794	1.89908	0.712149	-0.873513		-0.486563	-1.11899	-2.986	-0.288983	-0.29087	0.925165	0.116587	1.70417	0.983769	0.640241	0.968428		4.35652	6.92728	18.2177	-2.58519	3.49136	6.85542	8.41473	1.36634	2.87888	1.32155	2.69207	9.14344	9.92745	9.28859	3.99099	2.95056	7.26581	10.3262	6.24084	1.89658	0.371998	0.780335	4.47039	3.36113	1.93282	4.5135
	0.497524	0.0362398	-0.334305	0.316651	-1.8573	-0.307425	-0.969491	2.16339	0.845256	-0.737767		-0.543687	-0.900764	-3.44175	-0.0396602	0.218331	0.706981	0.301766	1.77438	1.0857	0.523125	1.0781		4.36438	6.95576	18.1319	-2.56632	3.49384	6.81153	8.38814	1.42123	2.78349	1.37101	2.68046	9.21484	9.92298	9.33844	3.93835	2.94101	7.26718	10.2412	6.24265	1.97207	0.291864	0.73302	4.40455	3.31963	1.92545	4.6344
	0.668822	-0.0232308	-0.495357	0.530763	-1.79181	-0.54491	-1.12705	2.35205	0.769195	-0.563698		-0.657594	-0.701948	-3.79799	0.0699085	0.661505	0.415924	0.265084	1.96104	0.932598	0.523125	0.990362		4.37284	6.98789	18.0429	-2.55734	3.48764	6.79067	8.3775	1.44914	2.67974	1.4025	2.66357	9.26903	9.91487	9.37551	3.89335	2.92756	7.25815	10.1532	6.23804	2.02868	0.284234	0.670677	4.37882	3.32874	1.89237	4.79818
	0.860078	-0.108975	-0.531194	0.662569	-1.83539	-0.633614	-1.23697	2.61681	0.712149	-0.427952		-0.728999	-0.503606	-4.0116	0.11982	1.06031	0.306615	0.135149	2.21848	0.72832	0.567043	0.990362		4.37406	7.02294	17.9379	-2.53758	3.47089	6.77641	8.39239	1.451	2.59774	1.42348	2.64457	9.30824	9.90731	9.3924	3.85397	2.91135	7.24202	10.0589	6.23114	2.12282	0.314766	0.578627	4.36574	3.34586	1.89237	4.89452
	1.00513	-0.128799	-0.405978	0.679069	-1.93401	-0.737514	-1.1897	2.61681	0.465403	-0.582629		-0.543687	-0.463842	-4.04013	0.0898733	1.25998	0.324833	-0.0871553	2.35889	0.711263	0.479206	1.16532		4.37768	7.0609	17.8352	-2.50883	3.45725	6.7808	8.41473	1.44449	2.54419	1.47594	2.62434	9.33853	9.89417	9.39282	3.81459	2.89564	7.2226	9.95959	6.2216	2.20067	0.295685	0.479964	4.32606	3.36268	1.87398	4.9374
	1.23583	-0.128799	-0.182212	0.555513	-1.97785	-0.959803	-0.985247	2.33314	0.408357	-0.873513		-0.258408	-0.701948	-3.8547	0.0499437	1.41474	0.361269	-0.217091	2.54556	0.625978	0.245323	1.0781		4.38675	7.09595	17.7416	-2.45763	3.43617	6.79177	8.42643	1.43611	2.52562	1.52691	2.60006	9.36403	9.87039	9.36686	3.77561	2.87981	7.20045	9.85249	6.2119	2.23865	0.192285	0.402953	4.24757	3.37517	1.85522	4.9475
	1.43353	-0.188112	0.157811	0.464958	-2.13101	-1.15241	-0.654746	2.29577	0.408357	-0.989405		0.0554327	-0.960409	-3.41322	-0.0396602	1.37037	0.543017	-0.457957	2.68598	0.4217	0.259962	0.814884		4.39401	7.12443	17.6457	-2.39474	3.41571	6.78629	8.44558	1.4296	2.54068	1.55989	2.57385	9.39623	9.84522	9.31331	3.73824	2.86837	7.18295	9.74628	6.20088	2.24077	0.0701793	0.410287	4.23057	3.42455	1.86294	4.92776
	1.59163	-0.280622	0.542417	0.316651	-2.28417	-1.0637	-0.607478	2.22012	0.332296	-1.02819		0.0839946	-1.37698	-2.8719	-0.119519	1.17123	0.852293	-0.735948	2.70938	0.489521	0.479206	0.354777		4.40308	7.1383	17.5704	-2.31659	3.39648	6.78958	8.44877	1.41937	2.58252	1.58237	2.54834	9.43639	9.8234	9.23544	3.69806	2.85782	7.17392	9.63858	6.18855	2.20774	-0.0515399	0.453929	4.29161	3.46914	1.885	4.90897
	1.61803	-0.372975	0.927235	0.110593	-2.41541	-0.930117	-0.686258	1.99318	0.294265	-0.931228		0.0125899	-1.99283	-2.31665	-0.209123	1.01594	1.0887	-0.735948	2.54556	0.779085	0.508485	0.135952		4.41155	7.14561	17.5202	-2.23215	3.38346	6.78958	8.43919	1.43239	2.6461	1.58687	2.52195	9.48771	9.80018	9.13699	3.65466	2.84915	7.17502	9.53715	6.17769	2.16528	-0.193091	0.47263	4.34829	3.49382	1.92913	4.89452
	1.59823	-0.372975	1.2583	-0.111768	-2.59049	-0.870746	-0.686258	1.69105	0.237219	-0.815336		0.0125899	-2.42928	-1.86056	-0.239071	0.949384	1.17979	-0.625016	2.35889	0.881427	0.362439	-0.104808		4.42364	7.14415	17.4894	-2.14501	3.37726	6.80165	8.41792	1.45751	2.71806	1.57787	2.49697	9.54987	9.77445	9.02905	3.61408	2.84186	7.1876	9.43721	6.16585	2.0971	-0.326636	0.498304	4.41327	3.52946	1.92913	4.8608
	1.61143	-0.346543	1.51769	-0.350826	-2.80941	-0.826218	-0.749282	1.5213	0.389341	-0.524914		-0.101658	-2.48893	-1.46187	-0.0496426	0.949384	1.05269	-0.532206	2.07806	0.796142	0.362439	-0.258351		4.43513	7.13757	17.4483	-2.05796	3.36046	6.80823	8.38069	1.47519	2.76491	1.5389	2.4741	9.62383	9.75263	8.91081	3.57953	2.83457	7.20728	9.33786	6.15747	2.04756	-0.379672	0.578627	4.5528	3.56341	1.85522	4.74038
	1.55878	-0.234367	1.70562	-0.490883	-3.08311	-0.618771	-0.874955	1.70996	0.465403	-0.234491		-0.258408	-2.19117	-1.21974	0.0898733	0.794616	0.834074	-0.328464	1.9382	0.694206	0.493846	-0.170612		4.44052	7.12151	17.3958	-1.9816	3.34254	6.83128	8.35729	1.50031	2.79671	1.52091	2.45228	9.71245	9.73837	8.79341	3.55582	2.82841	7.23381	9.24299	6.14842	2.01689	-0.39151	0.600989	4.68841	3.59426	1.76365	4.6344
	1.51258	-0.0496622	1.87563	-0.746245	-3.18148	-0.381639	-1.07978	1.67214	0.598057	-0.0793529		-0.415158	-1.8139	-0.977602	0.15975	0.661505	0.670545	0.153711	1.84458	0.591864	0.33316	0.223691		4.4514	7.09668	17.3581	-1.90345	3.32394	6.87956	8.32751	1.53659	2.84022	1.51192	2.43188	9.80872	9.72382	8.68382	3.54215	2.81937	7.25815	9.14782	6.13757	2.01925	-0.417835	0.534984	4.78827	3.60491	1.65297	4.5135
	1.39393	0.17469	1.92917	-0.952303	-3.29107	-0.381639	-1.15819	1.65323	0.920865	-0.118137		-0.272689	-1.29792	-0.74973	0.229389	0.661505	0.451926	0.765379	1.84458	0.353471	-0.0760487	0.705733		4.45926	7.07989	17.3113	-1.83607	3.30409	6.93553	8.30092	1.57566	2.87201	1.52541	2.40795	9.90722	9.7143	8.5833	3.5313	2.81057	7.28057	9.04759	6.12853	2.057	-0.486518	0.417621	4.88463	3.59272	1.52794	4.31166
	1.30828	0.438689	1.86667	-1.00161	-3.45519	-0.366796	-1.15819	1.88016	1.26269	-0.369775		0.0697136	-0.56325	-0.778256	0.358923	0.440183	0.379488	1.33992	2.12486	-0.0554908	-0.470966	0.946493		4.46833	7.06529	17.2383	-1.7696	3.27923	6.98492	8.2657	1.59334	2.87703	1.58222	2.38297	10.0041	9.70872	8.49267	3.52126	2.80152	7.29562	8.94019	6.12376	2.0971	-0.612808	0.32557	4.94088	3.55878	1.45807	4.02265
	1.28188	0.616944	1.80396	-1.09236	-3.44423	-0.351953	-1.25272	2.16339	1.58549	-0.757159		0.297869	0.211185	-0.778256	0.398852	0.0635639	0.506581	2.08153	2.24188	-0.293883	-0.631652	1.25306		4.48466	7.05068	17.147	-1.70671	3.25319	7.02332	8.21997	1.59138	2.87703	1.66017	2.35359	10.0963	9.71151	8.40863	3.50197	2.79247	7.30054	8.83249	6.12228	2.12045	-0.723077	0.281928	4.98928	3.51249	1.39188	3.70954
	1.24888	0.742335	1.6877	-1.12516	-3.21436	-0.203878	-1.34726	2.46552	1.7186	-1.10576		0.526024	0.766923	-0.74973	0.199442	-0.202657	0.652326	2.82313	2.28868	-0.327997	-0.821966	1.4724		4.50401	7.02732	17.058	-1.6582	3.2352	7.06722	8.17742	1.58766	2.91217	1.74261	2.31946	10.175	9.72214	8.33324	3.46902	2.78393	7.30081	8.72151	6.11948	2.1089	-0.87609	0.179243	4.96748	3.46759	1.39188	3.46869
	1.18303	0.748943	1.49081	-1.18291	-2.89708	-0.0554498	-1.42566	2.56008	1.68057	-1.37679		0.825583	1.18396	-0.692677	-0.0795898	-0.37961	0.725199	3.30486	2.10146	-0.327997	-1.02657	1.62543		4.53122	7.01337	16.9678	-1.62587	3.22714	7.10453	8.12955	1.56627	2.95568	1.79657	2.28339	10.2384	9.74116	8.2562	3.41759	2.77538	7.29917	8.60814	6.11735	2.06643	-1.0207	0.13853	4.99364	3.4338	1.41431	3.28083
	1.05118	0.63661	1.23142	-1.13341	-2.62337	0.00356817	-1.5202	2.76765	1.47186	-1.64782		1.16765	1.20384	-0.806783	-0.298965	-0.490536	0.761202	3.50905	1.82118	-0.345054	-1.08513	1.64736		4.55541	7.01629	16.856	-1.6088	3.22962	7.13196	8.06786	1.5244	2.94899	1.85203	2.24434	10.2929	9.77473	8.17916	3.34124	2.7686	7.31093	8.49597	6.11899	1.98386	-1.09319	0.171909	5.05033	3.38274	1.43637	3.1551
	0.99193	0.550865	1.14183	-1.01811	-2.37184	0.107468	-1.55171	3.01305	1.05397	-1.72539		1.42436	1.02538	-1.00613	-0.51834	-0.778414	0.77942	3.39767	1.40048	-0.276826	-0.968012	1.58156		4.58444	7.0141	16.735	-1.59532	3.23768	7.15501	8.00617	1.47416	2.91368	1.9015	2.20546	10.3443	9.81724	8.09306	3.25003	2.7603	7.33691	8.39036	6.11965	1.88714	-1.10082	0.274594	5.08478	3.35357	1.44005	3.12669
	0.899523	0.418866	1.15975	-0.976857	-2.04334	0.0926252	-1.40991	2.95677	0.465403	-1.51253		1.43864	0.667989	-0.991865	-0.727495	-0.822784	0.852293	2.98975	0.792563	0.0809653	-0.631652	1.6693		4.61286	7.01337	16.63	-1.58814	3.25195	7.18672	7.97213	1.42951	2.88858	1.92998	2.16535	10.3934	9.87291	7.99213	3.154	2.75	7.38422	8.28803	6.11669	1.80221	-1.01688	0.373617	5.16327	3.34586	1.34039	3.09778
	0.754628	0.30669	1.13287	-0.878051	-1.75894	0.0332539	-1.14243	2.74874	-0.0475579	-1.29922		1.45292	0.0327242	-1.04892	-0.886976	-0.778414	0.652326	2.23002	0.348463	0.387586	-0.383129	1.4066		4.63705	7.01921	16.5364	-1.58724	3.26931	7.22842	7.9583	1.40532	2.84005	1.95996	2.12735	10.4434	9.93725	7.88131	3.06399	2.73718	7.46215	8.18361	6.11373	1.72436	-0.933322	0.366284	5.28579	3.33645	1.22676	3.10741
	0.622776	0.287023	1.07933	-0.853301	-1.68223	-0.129664	-0.874955	2.38987	-0.560066	-1.14454		1.28189	-0.603014	-1.24826	-0.926905	-0.822784	0.361269	1.50698	0.11499	0.472464	-0.266362	0.946493		4.65943	7.03674	16.445	-1.58005	3.28791	7.25806	7.95298	1.38765	2.74634	1.99594	2.09269	10.4944	10.0117	7.76266	2.9784	2.7226	7.56881	8.08874	6.1157	1.68661	-0.856633	0.402953	5.46457	3.31809	1.09437	3.11224
	0.556771	0.346337	1.02557	-0.82855	-1.62743	-0.381639	-0.607478	2.10665	-0.97795	-0.892905		0.868086	-1.33769	-1.51893	-0.817337	-0.734044	0.379488	0.932438	0.0681845	0.455407	-0.295641	0.639929		4.67515	7.0455	16.3606	-1.56388	3.30527	7.27671	7.96149	1.37741	2.62753	2.03941	2.05838	10.5409	10.0922	7.63578	2.89603	2.70627	7.69898	7.99745	6.12195	1.68898	-0.78795	0.446595	5.61719	3.29186	0.98774	2.99133
	0.530526	0.491552	0.980777	-0.8203	-1.63839	-0.5594	-0.324246	1.78561	-1.39583	-0.524914		0.411776	-1.6752	-1.71827	-0.727495	-0.468351	0.397706	0.524513	0.0213785	0.489521	-0.35385	0.464451		4.69208	7.04258	16.292	-1.53783	3.32139	7.28988	7.99234	1.38299	2.53884	2.06339	2.02812	10.5808	10.1722	7.48706	2.82089	2.68692	7.83817	7.90437	6.12902	1.70525	-0.749788	0.424954	5.75236	3.29186	0.899484	2.79431
	0.550171	0.623552	0.766183	-0.919302	-1.68223	-0.707828	-0.119793	1.5213	-1.6616	-0.176314		-0.14416	-1.73437	-1.83238	-0.757442	0.196146	0.343051	0.41314	-0.118482	0.353471	-0.529524	0.464451		4.69934	7.04988	16.2338	-1.50998	3.33876	7.29098	8.01893	1.39416	2.49031	2.06039	2.00367	10.6187	10.2497	7.33092	2.75097	2.66744	7.98365	7.81607	6.13987	1.7548	-0.753609	0.32557	5.88753	3.29803	0.844315	2.53901
	0.675422	0.834688	0.515539	-1.01811	-1.74798	-0.6633	-0.293109	1.63477	-1.58553	0.0757853		-0.572248	-1.83378	-2.03172	-0.916923	0.861171	0.124433	0.561637	-0.375915	0.0980223	-0.938733	0.398647		4.69994	7.05791	16.1802	-1.47854	3.35488	7.27342	8.01148	1.40439	2.44178	2.03641	1.98203	10.6532	10.3196	7.17273	2.67181	2.6506	8.13078	7.74208	6.155	1.82344	-0.784129	0.23058	6.00919	3.29803	0.899484	2.34152
	0.833676	1.08547	0.283027	-1.08411	-1.84635	-0.515225	-0.591722	1.89908	-1.68061	0.714807		-1.02856	-1.77413	-2.15975	-1.09637	1.54785	0.0519941	0.876752	-0.726403	0.0297943	-1.39186	0.683798		4.69148	7.06521	16.1323	-1.45249	3.3648	7.25257	7.98383	1.41183	2.4217	1.95696	1.95969	10.6825	10.373	7.01165	2.5802	2.63577	8.2686	7.68033	6.17046	1.8895	-0.795956	0.266888	6.07067	3.31038	0.973021	2.12427
	0.952327	1.21086	0.104056	-1.05936	-1.79181	-0.351953	-0.765038	2.1823	-1.60455	1.25687		-1.18531	-1.61555	-2.2596	-1.23588	2.30109	0.233742	1.11762	-1.03009	0.0297943	-1.72822	1.16532		4.67394	7.06521	16.0889	-1.43003	3.37658	7.24708	7.94447	1.42393	2.43676	1.85189	1.93277	10.7137	10.4075	6.84686	2.48738	2.62044	8.39412	7.62006	6.18361	1.93432	-0.776499	0.329243	6.07503	3.33814	1.00576	1.93689
	1.04458	1.25035	0.0234233	-0.944053	-1.83539	-0.0851355	-0.922223	2.31468	-1.33879	1.5279		-1.08568	-1.35709	-2.34518	-1.37564	2.76645	0.0702123	1.28424	-1.47419	0.165844	-1.87427	1.49382		4.65278	7.06521	16.0455	-1.40398	3.38588	7.25586	7.87522	1.44244	2.46688	1.74096	1.90762	10.7469	10.4298	6.69114	2.39536	2.60549	8.51089	7.57263	6.19348	1.94612	-0.681105	0.373617	6.123	3.36438	0.976704	1.87378
	1.18963	1.28339	-0.0659553	-0.762745	-1.8573	0.196525	-0.985247	2.57899	-0.996965	1.66364		-1.02856	-1.23828	-2.58731	-1.40559	2.98777	-0.184842	1.33992	-1.66141	0.268186	-2.00602	1.69123		4.62375	7.05791	16.0044	-1.38871	3.38402	7.26793	7.77736	1.46384	2.46856	1.64053	1.87454	10.7781	10.4399	6.55436	2.30174	2.59393	8.61645	7.53862	6.20121	1.96971	-0.574271	0.49097	6.17924	3.37826	0.93588	1.88343
	1.24888	1.27018	-0.0749145	-0.499133	-1.80251	0.463343	-0.906467	2.74874	-0.807265	1.58607		-0.90003	-1.29792	-3.04306	-1.21616	2.92122	-0.311936	1.19187	-1.47419	0.404643	-2.13743	1.7351		4.59895	7.03601	15.9736	-1.3923	3.37844	7.29207	7.68908	1.49733	2.45015	1.57158	1.83003	10.7992	10.4452	6.4283	2.20731	2.58488	8.70642	7.5064	6.20861	1.92961	-0.429286	0.615667	6.24466	3.39523	0.910509	1.92243
	1.08418	1.15139	-0.0838737	-0.22727	-1.72606	0.685632	-0.529074	2.71092	-0.769234	1.29565		-0.74328	-1.29792	-3.51306	-0.787389	2.89903	-0.166624	0.987683	-0.913627	0.387586	-2.1085	1.62543		4.57894	7.00169	15.9291	-1.40488	3.37038	7.34255	7.63058	1.52989	2.44346	1.5311	1.78042	10.8109	10.4452	6.31872	2.11369	2.5742	8.78381	7.4694	6.2142	1.85883	-0.284289	0.776663	6.30177	3.4105	0.847997	1.96049
	0.899523	1.026	-0.11971	0.00353775	-1.61647	0.833707	-0.0567691	2.65418	-0.427411	0.791915		-0.500844	-1.39686	-4.06865	-0.328912	2.96559	-0.00266043	0.821065	-0.141885	0.0468513	-1.91818	1.23112		4.56025	6.95423	15.8538	-1.40946	3.3586	7.39194	7.59973	1.55408	2.42505	1.56408	1.72905	10.8125	10.4511	6.2285	2.01805	2.56352	8.85299	7.43241	6.21831	1.7949	-0.132049	0.857717	6.40163	3.40758	0.781803	2.06646
	0.741427	0.920433	-0.146588	0.176595	-1.69318	1.08568	0.273356	2.67309	-0.256274	0.308031		-0.358374	-1.47638	-4.55292	0.0100141	3.03214	-0.0390968	0.654006	0.442075	-0.191541	-1.72822	0.814884		4.54809	6.9053	15.7682	-1.42922	3.33566	7.42486	7.59441	1.55966	2.39493	1.63903	1.68067	10.8004	10.4645	6.15682	1.91439	2.55434	8.91425	7.3984	6.22209	1.74536	0.0858263	0.84634	6.52416	3.38274	0.810856	2.18737
	0.589773	0.86757	-0.11971	0.151844	-1.73702	1.2638	0.619613	2.8433	-0.408396	-0.0599606		-0.358374	-1.61555	-4.89456	0.229389	3.25347	0.160869	0.357453	1.28347	-0.31094	-1.55289	0.223691		4.53661	6.85492	15.6757	-1.46596	3.30645	7.44132	7.621	1.55687	2.36799	1.73496	1.63106	10.7861	10.4793	6.1012	1.80429	2.54529	8.96265	7.35842	6.22291	1.71964	0.227002	0.831672	6.54552	3.36113	0.903156	2.3025
	0.392074	0.814864	-0.00324095	-0.0129626	-1.84635	1.24895	0.792929	2.76765	-0.579081	-0.369775		-0.358374	-1.83378	-4.92309	0.289284	3.43095	0.543017	0.246522	1.9382	-0.379168	-1.37722	-0.499111		4.52693	6.80965	15.5707	-1.49929	3.28165	7.45997	7.68269	1.52896	2.37802	1.8384	1.58866	10.7746	10.497	6.05959	1.6966	2.53474	9.0075	7.31636	6.21995	1.66515	0.379629	0.761995	6.51107	3.33182	0.998403	2.41377
	0.23382	0.808257	0.184476	-0.20252	-2.03238	1.17474	0.777173	2.74874	-0.617112	-0.524914		-0.372655	-2.052	-4.65243	0.169495	3.38658	0.815856	0.172273	2.33549	-0.345054	-1.11406	-1.1347		4.51362	6.76285	15.4577	-1.50558	3.25747	7.47863	7.74864	1.47407	2.39476	1.93882	1.55506	10.7695	10.5084	6.0324	1.5869	2.52066	9.05344	7.27728	6.20927	1.66279	0.531868	0.729348	6.47575	3.27026	1.0646	2.51011
	0.240421	0.841296	0.381364	-0.400131	-2.2513	0.996979	0.619613	2.76765	-0.560066	-0.505521		-0.500844	-2.15141	-4.268	-0.189159	3.23128	0.725199	0.0794623	2.31209	-0.157833	-0.807326	-1.41933		4.49428	6.72341	15.3539	-1.50558	3.24506	7.47863	7.8029	1.42383	2.3797	2.03776	1.52709	10.7717	10.5174	6.00851	1.47801	2.5042	9.092	7.23491	6.192	1.67482	0.669235	0.674338	6.44131	3.21009	1.0793	2.61126
	0.293224	0.82808	0.712428	-0.65569	-2.50308	0.745004	0.556589	2.65418	-0.863858	-0.602021		-0.60081	-2.0326	-3.65536	-0.54805	2.83248	0.561236	0.0794623	1.96104	0.199958	-0.675571	-1.48513		4.48037	6.69056	15.2797	-1.50558	3.24568	7.47424	7.8497	1.37639	2.37133	2.10371	1.50316	10.7839	10.5247	5.9875	1.36992	2.48585	9.12071	7.19016	6.16898	1.67223	0.757374	0.644631	6.35846	3.15146	1.0793	2.63969
	0.33267	0.887393	1.02557	-0.919302	-2.63433	0.285229	0.509696	2.56008	-1.24371	-0.621413		-0.700437	-1.91331	-3.02879	-0.857266	2.23454	0.488363	0.135149	1.86799	0.4217	-0.529524	-1.59428		4.4592	6.65259	15.2226	-1.48941	3.25809	7.47753	7.88161	1.33825	2.37802	2.14268	1.48205	10.8052	10.5241	5.96567	1.25862	2.46738	9.1363	7.1478	6.13823	1.66987	0.749744	0.674338	6.24901	3.1189	0.998403	2.592
	0.319469	0.96008	1.15079	-1.10866	-2.67816	-0.203878	0.33638	2.46552	-1.18667	-0.602021		-0.771842	-1.85366	-2.53026	-1.0764	1.57004	0.379488	0.450264	1.5409	0.523636	-0.441687	-1.1347		4.44166	6.61535	15.193	-1.45258	3.27793	7.48192	7.90926	1.2908	2.38137	2.18316	1.46217	10.8208	10.5115	5.93477	1.13606	2.44954	9.14314	7.10752	6.10336	1.63708	0.719212	0.692678	6.17489	3.0865	0.888076	2.43786
	0.280023	0.986354	1.23142	-1.24067	-2.57953	-0.351953	0.194952	2.38987	-0.97795	-0.544306		-0.771842	-1.75425	-2.24533	-1.1363	1.21561	0.215524	0.468826	1.14305	0.660092	-0.514885	-0.521046		4.43017	6.58103	15.1815	-1.41036	3.30273	7.47084	7.92735	1.25638	2.36966	2.22513	1.44282	10.8282	10.4855	5.89275	0.991006	2.43169	9.13548	7.06367	6.06818	1.6274	0.68487	0.703313	6.17924	3.05426	0.792839	2.23506
	0.240421	0.986354	1.2135	-1.28997	-2.42637	-0.455853	0.131928	2.08774	-0.920904	-0.447344		-0.700437	-1.55591	-2.08878	-1.05668	1.21561	0.160869	0.561637	0.815966	0.796142	-0.646292	-0.104808		4.41505	6.56351	15.1667	-1.37532	3.32815	7.4445	7.9517	1.248	2.3546	2.26395	1.42312	10.831	10.4519	5.84084	0.823848	2.41624	9.11224	7.01415	6.03348	1.59225	0.604361	0.714319	6.15352	3.04654	0.711938	2.04239
	0.220619	0.933648	1.19558	-1.29822	-2.26225	-0.515225	0.0373917	1.61585	-1.01598	-0.369775		-0.472282	-1.53603	-2.13123	-0.847284	0.794616	0.361269	0.616881	0.862772	0.881427	-0.880175	0.0482129		4.40175	6.55328	15.1678	-1.33849	3.34365	7.41487	7.99106	1.23498	2.3546	2.30443	1.40077	10.8317	10.4147	5.78604	0.631776	2.40568	9.08298	6.97118	6.00125	1.56866	0.501723	0.685345	6.10991	3.04191	0.68215	1.84055
	0.174573	0.887393	1.09725	-1.16641	-2.14197	-0.44101	-0.230085	1.25699	-0.958934	-0.195707		-0.244127	-1.73437	-2.31665	-0.627909	0.572765	0.488363	0.543075	1.37708	0.86437	-1.14334	0.135952		4.38603	6.55912	15.1758	-1.30885	3.3449	7.37207	8.04424	1.22103	2.31946	2.35389	1.37861	10.8329	10.3705	5.71931	0.418815	2.39852	9.05016	6.9321	5.97428	1.55451	0.383438	0.604661	6.05323	3.045	0.700901	1.67195
	0.207418	0.788433	0.989736	-0.968607	-2.01046	-0.366796	-0.575966	0.917031	-0.693173	-0.215099		-0.0445339	-1.95307	-2.43042	-0.398551	0.63932	0.561236	0.543075	1.68076	1.03494	-1.4065	0.289495		4.37151	6.58833	15.1883	-1.2819	3.33559	7.31281	8.10913	1.20233	2.25085	2.39886	1.35327	10.8336	10.3233	5.64639	0.185759	2.39186	9.01352	6.88646	5.95405	1.54955	0.288055	0.523606	6.01355	3.0234	0.781803	1.51781
	0.33267	0.630159	0.94494	-0.680244	-1.94497	-0.307425	-0.780794	0.558164	-0.712188	-0.215099		0.16934	-1.89342	-2.45894	-0.269018	0.705876	0.652326	0.357453	1.9382	1.18805	-1.61145	-0.0609386		4.35156	6.6263	15.194	-1.25405	3.31947	7.25136	8.18253	1.19861	2.18391	2.42434	1.32302	10.8406	10.2805	5.57265	-0.0617624	2.38633	8.97141	6.84111	5.94024	1.54955	0.192285	0.49097	6.03142	2.99563	0.814528	1.46434
	0.602974	0.504768	0.837643	-0.359077	-1.99951	-0.366796	-0.828062	0.482518	-0.901889	-0.13753		0.411776	-1.61555	-2.38763	-0.308947	0.63932	0.451926	0.338891	2.40514	1.0857	-1.62574	-0.38996		4.32858	6.66427	15.2111	-1.22979	3.29901	7.19539	8.26762	1.18837	2.10191	2.42734	1.28625	10.8498	10.2444	5.49479	-0.316517	2.38105	8.93148	6.80113	5.93416	1.52619	0.0587397	0.523606	6.02663	2.97248	0.810856	1.47397
	0.939126	0.399199	0.739306	-0.136519	-1.94497	-0.44101	-0.733526	0.63381	-0.996965	-0.234491		0.611709	-1.25816	-2.2596	-0.408534	0.572765	0.124433	0.22796	2.87265	0.830256	-1.58217	-0.433307		4.31951	6.68764	15.2602	-1.21093	3.26739	7.14272	8.35165	1.1493	2.00469	2.42135	1.24631	10.8559	10.2161	5.4128	-0.573279	2.37514	8.89812	6.76623	5.93547	1.5144	-0.0595454	0.578627	6.05323	2.93545	0.792839	1.52262
	1.19623	0.346337	0.631795	-0.00471242	-1.7699	-0.530067	-0.591722	1.16243	-1.07303	-0.389168		0.668493	-0.781475	-1.87483	-0.607944	1.12686	-0.275499	0.116587	2.91945	0.608921	-1.43578	-0.324155		4.31407	6.71027	15.3218	-1.19745	3.2277	7.08785	8.42398	1.10744	1.91935	2.38687	1.20655	10.8553	10.1865	5.32176	-0.819593	2.36773	8.86858	6.73222	5.94106	1.49529	-0.0935117	0.670677	6.06631	2.89673	0.744662	1.56117
	1.42693	0.359552	0.524498	-0.0129626	-1.43044	-0.722671	-0.403026	1.82343	-1.05401	-0.40856		0.739898	-0.205855	-1.66122	-0.837301	1.45911	-0.657647	0.0237758	2.59237	0.608921	-1.05585	-0.368025		4.31044	6.71757	15.3994	-1.1732	3.18801	7.03847	8.47823	1.06557	1.88588	2.30293	1.16468	10.8419	10.1563	5.22948	-1.04542	2.35806	8.84452	6.69553	5.94863	1.45991	-0.0477191	0.842678	6.13172	2.84273	0.630663	1.57561
	1.55218	0.385984	0.399283	-0.0952678	-1.05836	-0.589085	-0.00987625	2.29577	-1.07303	-0.195707		0.811302	0.171422	-1.68975	-1.06642	1.65878	-1.07623	-0.383708	2.40514	0.506578	-0.778047	-0.521046		4.31951	6.70005	15.4976	-1.14715	3.15329	6.99018	8.52929	1.03673	1.88421	2.20849	1.12598	10.8189	10.128	5.12813	-1.23186	2.34788	8.83577	6.66659	5.96014	1.38206	0.020964	1.01871	6.23593	2.78271	0.461879	1.63776
	1.61143	0.491552	0.336569	-0.260075	-0.60984	-0.322268	0.462428	2.82439	-1.13007	-0.0793529		0.92521	0.389646	-1.71827	-1.0764	1.83573	-1.42194	-0.735948	2.33549	0.319357	-0.573443	-0.499111		4.33946	6.68325	15.6163	-1.13996	3.12415	6.94738	8.56333	1.01812	1.90261	2.11706	1.0959	10.7934	10.0944	5.01649	-1.36526	2.33606	8.84452	6.64123	5.9751	1.33488	0.146879	1.12543	6.27561	2.70695	0.35119	1.70038
	1.49278	0.623552	0.24719	-0.474383	-0.0843445	-0.218721	0.619613	3.20217	-1.20568	-0.0599606		0.953772	0.310593	-1.70401	-0.936888	1.81355	-1.36729	-0.865883	2.07806	0.319357	-0.35385	-0.455242		4.36359	6.67741	15.7555	-1.14445	3.08695	6.90349	8.57503	1.01348	1.93943	2.0421	1.07901	10.767	10.0581	4.90732	-1.44201	2.32501	8.86202	6.61766	5.9876	1.32096	0.310945	1.16174	6.27125	2.62981	0.244917	1.74903
	1.22923	0.742335	0.238231	-0.688494	0.298688	-0.174193	0.572345	3.5043	-1.20568	0.0563931		0.968053	0.0521324	-1.78959	-0.777407	1.57004	-1.36729	-0.791634	1.79778	0.574807	-0.207804	-0.455242		4.38778	6.67887	15.9005	-1.14984	3.05712	6.84971	8.5846	1.03301	1.98628	1.98215	1.07478	10.7402	10.0125	4.79815	-1.4613	2.3147	8.88472	6.59648	5.99895	1.28085	0.470816	1.12543	6.26253	2.56964	0.0831141	1.7442
	0.945727	0.887393	0.184476	-0.8368	0.605009	-0.0999783	0.509696	3.44756	-0.958934	0.191677		1.09658	-0.2655	-2.11696	-0.408534	1.06031	-1.31263	-0.698823	2.00785	0.881427	-0.222444	-0.521046		4.42044	6.67668	16.0443	-1.16511	3.04044	6.80143	8.59949	1.06464	2.02644	1.94317	1.08411	10.7102	9.96438	4.69269	-1.42513	2.30377	8.91617	6.57888	6.01161	1.23839	0.562776	1.07042	6.26689	2.51271	-0.0786892	1.76829
	0.655778	0.966688	0.121974	-0.919302	0.769129	0.0777824	0.49394	3.22108	-0.788249	0.114108		1.18193	-0.384316	-2.17402	0.0898733	0.750246	-1.11267	-0.606454	2.21848	0.932598	-0.441687	-0.324155		4.46095	6.68033	16.1903	-1.19476	3.033	6.75315	8.61545	1.10464	2.02143	1.95966	1.11278	10.6844	9.91487	4.59876	-1.35442	2.29497	8.95582	6.5738	6.02295	1.23367	0.585666	0.953069	6.20584	2.47722	-0.200042	1.85981
	0.392074	1.03261	0.166557	-0.976857	0.867757	-0.0554498	0.352136	3.16434	-0.693173	-0.0405683		1.32474	-0.2655	-2.0032	0.58828	0.417997	-0.875832	-0.217091	2.00785	0.932598	-0.588082	-0.0609386		4.49905	6.7037	16.3364	-1.23707	3.03355	6.71583	8.6112	1.12139	1.99465	2.00148	1.15905	10.6608	9.8578	4.52048	-1.27003	2.28869	8.99109	6.57679	6.03035	1.27613	0.604361	0.784368	6.08331	2.46025	-0.284987	1.97012
	0.154772	1.03261	0.166557	-1.04286	0.84584	-0.33711	-0.0882811	2.91894	-0.54105	-0.215099		1.59573	0.0128426	-2.03172	0.877294	-0.0251766	-0.803393	0.209398	1.72757	1.03494	-0.778047	0.114017		4.53594	6.7256	16.47	-1.273	3.03666	6.67084	8.60151	1.1186	1.93441	2.0451	1.21764	10.6324	9.79878	4.45663	-1.18686	2.28467	9.02719	6.58544	6.03249	1.29477	0.604361	0.656009	5.98346	2.47105	-0.398624	2.06165
	-0.0561285	1.01939	0.256149	-1.13341	0.802005	-0.455853	-0.418782	2.61681	-0.275289	-0.40856		1.83817	0.290712	-2.24533	1.08669	-0.29087	-0.89405	0.41314	1.5175	1.15393	-1.05585	0.157887		4.57404	6.73291	16.583	-1.29636	3.05712	6.61487	8.59513	1.10464	1.87584	2.06294	1.28677	10.6021	9.73809	4.40184	-1.11091	2.28002	9.06766	6.60095	6.03414	1.29949	0.585666	0.538646	5.83521	2.48493	-0.516295	2.1681
	-0.214382	1.026	0.283027	-1.17466	0.75817	-0.381639	-0.591722	2.33314	-0.104604	-0.621413		2.02348	0.727633	-2.37336	1.32603	-0.579276	-0.785175	0.376015	1.37708	1.06865	-1.27509	-0.126743		4.60548	6.73437	16.6628	-1.32062	3.0937	6.5622	8.57067	1.07106	1.83902	2.05245	1.36436	10.5776	9.67963	4.3627	-1.04703	2.27612	9.11087	6.63079	6.03266	1.32567	0.505544	0.442923	5.64291	2.47722	-0.575135	2.25481
	-0.333033	0.99957	0.354487	-1.26522	0.648844	-0.278092	-0.749282	1.99318	-0.104604	-0.795944		2.23736	1.08503	-2.33091	1.27612	-0.668017	-0.73052	0.41314	0.745757	0.881427	-1.33365	-0.455242		4.6333	6.74824	16.7484	-1.3251	3.13339	6.49745	8.53238	1.02268	1.83568	2.04945	1.44669	10.5629	9.6234	4.3318	-0.998401	2.27348	9.15052	6.66599	6.0292	1.34195	0.444491	0.369945	5.49509	2.46025	-0.633965	2.37042
	-0.425283	0.979903	0.42616	-1.38878	0.51734	-0.278092	-1.001	1.72887	-0.0665732	-0.873513		2.36554	1.06515	-2.34518	1.02703	-0.867154	-0.821611	0.394577	-0.0254276	0.779085	-1.30437	-0.937284		4.6587	6.75985	16.8283	-1.32331	3.17245	6.41504	8.49727	0.972447	1.89424	2.04345	1.52392	10.5502	9.56745	4.30049	-0.957417	2.2711	9.18088	6.69791	6.02443	1.3068	0.42923	0.333276	5.38172	2.42939	-0.7373	2.47109
	-0.497731	0.979903	0.336569	-1.47128	0.495683	-0.144507	-1.37877	1.40783	0.161611	-1.02819		2.25164	0.886213	-2.516	0.787691	-1.08848	-0.803393	0.283646	-0.212094	0.744971	-1.27509	-1.37546		4.68228	6.75912	16.8854	-1.31792	3.21276	6.31518	8.48557	0.944539	1.99616	2.00448	1.59482	10.5362	9.50732	4.27166	-0.926076	2.26758	9.20768	6.72715	6.01753	1.23131	0.390693	0.366284	5.25483	2.39699	-0.850937	2.56261
	-0.530733	1.01939	0.24719	-1.42178	0.550216	0.166839	-1.47293	1.08678	0.351311	-0.989405		1.88067	0.489054	-2.62976	0.638192	-1.00027	-0.694084	0.172273	-0.282303	0.813199	-1.18726	-1.59428		4.70708	6.7562	16.9345	-1.30445	3.25616	6.20544	8.49408	0.931513	2.13856	1.94902	1.66378	10.5237	9.44774	4.24694	-0.902772	2.26368	9.22135	6.75668	6.01112	1.15346	0.303315	0.417621	5.10657	2.35518	-0.964925	2.66907
	-0.484687	0.979903	0.139893	-1.26522	0.594051	0.389129	-1.53596	0.690094	0.427372	-0.776552		1.65252	0.211185	-2.6155	0.38887	-0.97808	-0.584775	-0.0871553	-0.446125	0.694206	-1.1287	-1.57287		4.73006	6.76277	16.9858	-1.29995	3.30267	6.0968	8.51323	0.932445	2.31578	1.92803	1.72993	10.5103	9.39207	4.22263	-0.886697	2.26318	9.21889	6.78771	6.00207	1.06617	0.242262	0.519945	5.06777	2.31368	-1.08628	2.77022
	-0.412082	0.913825	0.0682193	-1.14991	0.615968	0.478186	-1.69314	0.350138	0.427372	-0.544306		1.62396	-0.285381	-2.64402	0.0199965	-0.579276	-0.602993	-0.0871553	-0.562582	0.625978	-1.07049	-1.17857		4.75667	6.77957	17.0612	-1.30445	3.33801	5.98047	8.56429	0.965006	2.5283	1.92653	1.79291	10.4848	9.33892	4.19832	-0.879062	2.26695	9.20275	6.81098	5.99072	0.971813	0.246083	0.703313	5.0935	2.28745	-1.17086	2.95808
	-0.28683	0.847904	0.0503009	-0.960357	0.626927	0.581732	-1.89797	0.463607	0.351311	-0.447344		1.51005	-0.741711	-2.70108	-0.139484	-0.490536	-0.548338	-0.12428	-0.539179	0.660092	-1.1287	-0.740393		4.78025	6.77665	17.1159	-1.31702	3.3777	5.86415	8.62173	1.01152	2.73412	1.89056	1.85308	10.4491	9.29053	4.17896	-0.886295	2.27788	9.17295	6.83902	5.97757	0.889237	0.238453	0.938401	5.04596	2.27048	-1.20396	3.12669
	-0.102332	0.801649	0.130934	-0.713244	0.648844	0.818864	-1.99213	0.558164	0.294265	-0.369775		1.3958	-0.900764	-2.84371	-0.149467	-0.401795	-0.439463	-0.0319107	-0.515776	0.762028	-1.27509	-0.214482		4.79597	6.76642	17.1489	-1.326	3.42606	5.75112	8.66959	1.0478	2.91652	1.82161	1.915	10.4099	9.25529	4.16619	-0.899553	2.29497	9.13794	6.88228	5.96803	0.85857	0.150689	1.21675	4.95396	2.27048	-1.21867	3.26156
	0.108569	0.76861	0.327609	-0.474383	0.51734	0.878236	-1.80343	0.614898	0.142595	-0.253422		1.55289	-1.07923	-2.80092	-0.249053	-0.202657	-0.494117	-0.0319107	-0.585985	0.932598	-1.37722	0.26756		4.80988	6.75474	17.1797	-1.34307	3.47257	5.64577	8.7015	1.06176	3.09725	1.76764	1.97904	10.3736	9.24634	4.15548	-0.900358	2.32073	9.09966	6.94464	5.96737	0.851497	0.0324036	1.48447	4.9108	2.26739	-1.22235	3.34345
	0.253622	0.775217	0.497621	-0.367327	0.265812	0.745004	-1.7089	0.973766	-0.0285426	-0.292206		1.89495	-1.25816	-2.55878	-0.31893	-0.224843	-0.421245	-0.0133486	-0.703	0.813199	-1.42114	0.398647		4.80988	6.73283	17.2117	-1.3808	3.5197	5.55139	8.72916	1.06176	3.27798	1.72267	2.04202	10.3347	9.26032	4.15383	-0.888709	2.35893	9.0622	7.02578	5.97773	0.849134	-0.0515399	1.73753	4.87548	2.26431	-1.17453	3.39114
	0.464522	0.874178	0.69451	-0.367327	-0.0188533	0.700475	-1.67776	1.55912	-0.218243	-0.582629		2.10917	-1.59567	-2.37336	-0.179414	-0.0695468	-0.184842	0.246522	-0.773209	0.881427	-1.31901	0.26756		4.799	6.70144	17.2482	-1.41135	3.56992	5.4647	8.73979	1.04408	3.44866	1.65072	2.0992	10.2869	9.28885	4.15672	-0.857363	2.40581	9.02637	7.12453	6.00043	0.85857	-0.139679	1.96527	4.79699	2.27341	-1.10835	3.43497
	0.734826	0.96008	0.900358	-0.309576	-0.28134	0.655947	-1.50444	2.04992	-0.123619	-1.0088		2.10917	-1.73437	-2.27386	0.149768	-0.0695468	0.0884305	0.394577	-1.00668	0.983769	-1.26045	0.135952		4.77783	6.65908	17.279	-1.42213	3.62511	5.39118	8.72384	0.996635	3.58923	1.56678	2.14811	10.2387	9.33612	4.15631	-0.801913	2.45808	8.99191	7.24714	6.0394	0.87957	-0.261774	2.1336	4.64001	2.29207	-1.10835	3.4446
	0.99853	1.03922	0.998696	-0.301325	-0.467377	0.4485	-1.29999	2.14447	0.180626	-1.29922		2.22307	-1.85366	-2.17402	0.468729	0.0191936	0.397706	0.338891	-1.10029	0.86437	-1.23117	-0.0609386		4.75485	6.61746	17.3076	-1.45177	3.67161	5.3363	8.70788	0.924072	3.71306	1.51582	2.19174	10.1874	9.39822	4.16001	-0.712708	2.51451	8.9632	7.38796	6.09103	0.903397	-0.387314	2.22199	4.54015	2.31213	-1.13408	3.42053
	1.27528	1.13818	0.998696	-0.367327	-0.68629	0.151997	-1.25272	2.22012	0.370326	-1.45436		2.49407	-2.25082	-2.08878	0.707831	0.329257	0.706981	0.209398	-0.890224	0.660092	-1.14334	-0.324155		4.7349	6.57365	17.3464	-1.49129	3.70758	5.30228	8.6982	0.846856	3.83187	1.49918	2.22868	10.1253	9.46312	4.16496	-0.607432	2.57558	8.93558	7.53772	6.1476	0.903397	-0.452176	2.23666	4.51399	2.33204	-1.16351	3.43016
	1.51258	1.19765	0.900358	-0.499133	-0.905203	0.00356817	-1.44142	2.40878	0.427372	-1.55132		2.70795	-2.50881	-2.13123	1.02703	0.55058	0.943383	0.00521361	-0.866821	0.251129	-0.982651	-0.499111		4.71615	6.52692	17.4171	-1.50926	3.73982	5.26717	8.68969	0.776988	3.92726	1.49918	2.257	10.0468	9.5255	4.16825	-0.508182	2.63728	8.90331	7.68957	6.20614	0.884288	-0.448355	2.24033	4.49611	2.35518	-1.18594	3.48266
	1.82233	1.17782	0.766183	-0.65569	-1.02575	-0.129664	-1.45718	2.29577	0.503433	-1.62843		2.75079	-2.50881	-2.37336	1.23619	0.728061	0.852293	-0.179966	-0.936473	0.115079	-0.821966	-0.433307		4.7095	6.48165	17.5073	-1.50208	3.7627	5.23425	8.67693	0.714659	4.01427	1.50817	2.2804	9.95886	9.58787	4.15713	-0.414158	2.69521	8.8653	7.84321	6.26353	0.856214	-0.471633	2.2583	4.51399	2.39545	-1.2297	3.50723
	2.05303	1.13157	0.61409	-0.803996	-1.09124	-0.396482	-1.26848	2.20121	0.693134	-1.49314		2.72223	-2.29058	-2.50173	1.34599	0.55058	0.561236	-0.420833	-0.913627	0.115079	-0.821966	-0.280286		4.71978	6.42616	17.5895	-1.49489	3.7751	5.19694	8.68012	0.663491	4.06615	1.50817	2.30503	9.87758	9.65137	4.139	-0.336204	2.751	8.82975	7.99298	6.31747	0.830264	-0.540316	2.2583	4.54015	2.43387	-1.24073	3.5265
	2.24429	1.19104	0.470956	-1.02636	-1.20083	-0.618771	-1.20546	2.14447	0.636088	-1.18333		2.76507	-2.052	-2.55878	1.31604	0.173961	0.361269	-0.550768	-0.656194	0.132136	-0.660931	-0.302221		4.74094	6.3546	17.6762	-1.49408	3.77883	5.15963	8.6982	0.619766	4.08104	1.50367	2.33283	9.79725	9.71067	4.1217	-0.275131	2.80579	8.80404	8.1314	6.36351	0.787799	-0.601369	2.266	4.64437	2.47105	-1.21131	3.53613
	2.46179	1.27678	0.300945	-1.25697	-1.46331	-0.692985	-1.14243	2.46552	0.332296	-0.757159		2.65082	-1.73437	-2.67255	1.20648	-0.0473617	0.160869	-0.40227	-0.305706	0.404643	-0.237083	-0.324155		4.76628	6.2772	17.7926	-1.45087	3.78013	5.10366	8.71309	0.592786	4.11451	1.48419	2.36238	9.71341	9.76718	4.08751	-0.241375	2.85706	8.78354	8.25551	6.40479	0.749819	-0.66241	2.30635	4.7185	2.52814	-1.18961	3.51687
	2.62004	1.39557	0.148852	-1.49603	-1.62743	-0.782042	-0.749282	2.78656	0.066534	-0.524914		2.39411	-1.11899	-2.64402	1.12662	-0.37961	-0.0755331	-0.0871553	-0.235497	0.608921	0.201405	-0.433307		4.79229	6.20053	17.941	-1.38709	3.78131	5.0422	8.73649	0.573251	4.14631	1.43172	2.39352	9.63403	9.82536	4.03725	-0.218072	2.90318	8.76986	8.36231	6.44376	0.693433	-0.734914	2.33201	4.79699	2.58676	-1.15615	3.4446
	2.85074	1.52757	0.121974	-1.73489	-1.70414	-0.811728	-0.340002	2.95677	0.0855493	-0.311599		2.10917	-0.642777	-2.60157	1.01705	-0.756229	-0.111969	0.50595	-0.00202455	0.898484	0.479206	-0.58685		4.81708	6.12678	18.0848	-1.33687	3.77944	4.98624	8.76309	0.553715	4.18647	1.34478	2.42994	9.56199	9.88494	3.96927	-0.185926	2.94754	8.77178	8.45539	6.47468	0.681643	-0.856633	2.30635	4.89335	2.64848	-1.18226	3.36271
	3.01544	1.67278	0.24719	-1.89145	-1.84635	-0.530067	-0.214329	3.3341	0.142595	-0.00178378		1.95208	-0.424079	-2.43042	0.987101	-0.955895	-0.00266043	1.00625	0.302215	0.983769	0.610962	-0.740393		4.84006	6.05953	18.2183	-1.28837	3.78502	4.93027	8.80138	0.524875	4.21993	1.23835	2.46706	9.49537	9.93949	3.891	-0.146949	2.98876	8.79502	8.53117	6.49523	0.695796	-0.978728	2.25096	4.93652	2.69322	-1.21131	3.30925
	3.16049	1.83106	0.363446	-2.0315	-2.10909	-0.26325	-0.167061	3.5043	0.389341	0.288639		1.96636	-0.2655	-2.31665	0.937189	-0.844969	0.160869	1.35848	0.465478	0.744971	0.830205	-0.915349		4.85215	6.01287	18.3701	-1.22908	3.78812	4.88418	8.84818	0.48487	4.27181	1.14842	2.50154	9.42651	9.99599	3.80201	-0.0979274	3.02671	8.83112	8.59084	6.50773	0.683998	-1.07832	2.18495	4.98928	2.7318	-1.25212	3.25674
	3.29235	1.91019	0.43512	-2.13856	-2.32801	-0.218721	0.0216357	3.48539	0.579042	0.520884		1.95208	-0.2655	-2.18828	0.767726	-0.668017	0.160869	1.43273	0.348463	0.506578	0.830205	-1.04696		4.85881	5.99455	18.5311	-1.16619	3.79308	4.83699	8.91413	0.456962	4.35883	1.06148	2.53198	9.35861	10.0544	3.69572	-0.0440823	3.06127	8.86667	8.64006	6.51299	0.693433	-1.1966	2.0973	4.98492	2.775	-1.30324	3.20858
	3.35819	2.02253	0.569294	-2.18806	-2.38254	-0.278092	0.24222	3.20217	0.731164	0.520884		2.06632	-0.344553	-1.97467	0.558333	-0.490536	-0.00266043	1.50698	0.0681845	-0.0554908	0.581683	-0.981153		4.86123	5.99747	18.6749	-1.12846	3.80301	4.792	9.03327	0.429982	4.41739	0.976034	2.55854	9.29995	10.1098	3.58202	0.0198075	3.09369	8.90823	8.67974	6.50822	0.705231	-1.31068	1.98361	4.99364	2.78117	-1.37716	3.26156
	3.4308	2.02253	0.757224	-2.20456	-2.3935	-0.322268	0.16344	3.0887	0.807225	0.772984		2.22307	-0.603014	-1.87483	0.309248	-0.313055	-0.111969	1.28424	-0.141885	-0.447396	0.391718	-0.784263		4.85699	6.00696	18.7867	-1.09612	3.80859	4.72945	9.18963	0.405795	4.46759	0.908583	2.58247	9.24704	10.1635	3.46255	0.0857043	3.12548	8.95418	8.71554	6.4949	0.761617	-1.4595	1.9176	4.9108	2.775	-1.45438	3.41523
	3.43724	1.94984	0.87348	-2.14681	-2.36088	-0.515225	0.0689037	2.99414	0.655103	0.888876		2.30876	-0.642777	-1.73254	0.0299789	-0.0473617	-0.293718	0.85819	-0.539179	-0.61756	0.186765	-0.63072		4.85034	6.02302	18.8712	-1.05121	3.81479	4.66788	9.39599	0.392769	4.50441	0.863611	2.60129	9.20241	10.2136	3.34555	0.136335	3.15426	8.99656	8.74299	6.47878	0.785444	-1.62356	1.93189	4.79262	2.76558	-1.45438	3.59393
	3.47684	1.83766	0.900358	-2.14681	-2.18554	-1.09304	0.194952	2.93786	0.446387	0.850091		2.36554	-0.384316	-1.59024	-0.259035	0.196146	-0.439463	0.561637	-0.866821	-0.634617	0.143195	-0.542981		4.84187	6.03762	18.9442	-1.01078	3.80983	4.60424	9.63851	0.396493	4.53621	0.849972	2.61572	9.16958	10.2606	3.23391	0.171293	3.18153	9.03293	8.76864	6.45938	0.797002	-1.75711	1.93924	4.74945	2.75941	-1.48711	3.81984
	3.4308	1.68584	0.909317	-2.08925	-1.78085	-1.55281	0.16344	3.10761	-0.0665732	0.830699		2.40839	-0.205855	-1.40482	-0.587979	0.395812	-0.53012	0.338891	-1.05349	-0.566389	0.0992767	-0.477176		4.82857	6.03836	18.9979	-0.973949	3.80239	4.52522	9.90007	0.405795	4.56633	0.843977	2.62733	9.13866	10.2931	3.1268	0.188973	3.20716	9.05864	8.79012	6.43587	0.849134	-1.90592	1.9616	4.68841	2.73319	-1.57941	4.10936
	3.31875	1.554	0.882439	-1.99025	-1.26632	-1.74541	-0.104037	3.37192	-0.465442	0.753592		2.52263	0.15154	-1.33384	-0.637891	0.661505	-0.748738	0.265084	-0.959876	-0.61756	0.128556	-0.411894		4.81587	6.02156	19.0207	-0.938914	3.79433	4.44841	10.1713	0.39733	4.57804	0.843977	2.637	9.11252	10.3151	3.02587	0.193394	3.23003	9.07587	8.80415	6.41268	0.893962	-2.02077	2.00524	4.69713	2.67471	-1.67465	4.43691
	3.2001	1.34931	0.846603	-1.9985	-0.730125	-1.84931	-0.607478	3.59886	-0.731203	0.734199		2.59404	0.707752	-1.33384	-0.587979	0.772431	-0.912268	0.0609001	-0.773209	-0.345054	0.245323	-0.477176		4.80196	5.99382	19.0149	-0.890403	3.78441	4.39025	10.4138	0.379652	4.59979	0.836481	2.64299	9.09212	10.3364	2.92947	0.182143	3.25077	9.07997	8.81429	6.39377	0.922035	-2.13905	2.01295	4.74073	2.61145	-1.74084	4.68209
	3.02204	1.14478	0.712428	-2.02325	-0.28134	-1.8638	-1.03251	3.57994	-0.901889	0.598453		2.59404	1.24361	-1.30532	-0.538067	0.794616	-1.09445	0.116587	-0.539179	-0.106662	0.230684	-0.477176		4.79168	5.96461	18.9989	-0.841897	3.77944	4.35732	10.6298	0.365698	4.62992	0.818496	2.64527	9.07841	10.3524	2.84872	0.153211	3.2671	9.07286	8.82354	6.37963	0.926753	-2.18827	1.94693	4.84103	2.53431	-1.81439	4.83142
	2.84414	1.05243	0.560335	-2.11381	0.0797749	-2.01223	-1.34726	3.71187	-1.09204	0.520884		2.70795	1.62089	-1.27679	-0.388569	0.816801	-1.22154	0.209398	-0.141885	-0.00431976	0.259962	-0.433307		4.78261	5.92445	18.9875	-0.797878	3.77448	4.30684	10.7968	0.344302	4.64314	0.79301	2.64281	9.06438	10.3605	2.77539	0.123876	3.28042	9.05454	8.83189	6.37239	0.938782	-2.19209	1.82225	4.9762	2.44945	-1.92471	4.98123
	2.57384	1.026	0.354487	-2.08925	0.309647	-1.89349	-1.78768	3.67405	-1.28174	0.501492		2.79363	1.70041	-1.34811	-0.259035	0.927199	-1.54904	0.190835	0.161797	0.0127373	0.274602	-0.38996		4.77717	5.88794	18.9635	-0.746674	3.78006	4.25966	10.9276	0.313602	4.64648	0.746541	2.63489	9.04621	10.3689	2.70124	0.0933397	3.29236	9.02199	8.83995	6.37535	0.981248	-2.20391	1.72689	5.05033	2.34607	-2.00929	5.09154
	2.39578	1.01939	0.0503009	-2.11381	0.35322	-1.81963	-2.10242	3.46648	-1.33879	0.366208		2.79363	1.79935	-1.4904	-0.0696074	1.06031	-2.05871	0.22796	0.582493	0.0468513	0.289241	-0.258351		4.78624	5.86603	18.9099	-0.703555	3.79433	4.21905	11.0329	0.292203	4.63811	0.683588	2.6224	9.03282	10.3882	2.62667	0.0587842	3.30141	8.98262	8.85904	6.3913	1.03787	-2.17683	1.64254	5.1201	2.25181	-2.03871	5.09636
	2.30353	0.986354	-0.182212	-2.21281	0.27677	-1.78994	-2.19696	3.46648	-1.3578	0.308031		2.6651	1.76006	-1.59024	-0.0895722	1.14905	-2.24046	0.0980245	0.629299	0.3023	0.289241	-0.0828733		4.80438	5.85216	18.8459	-0.664028	3.80673	4.16857	11.1106	0.284762	4.60967	0.601144	2.60886	9.02135	10.4069	2.5521	0.0177957	3.30794	8.9457	8.89156	6.41498	1.11335	-2.16538	1.55049	5.12882	2.19009	-2.0718	5.04385
	2.21129	0.913825	-0.379101	-2.15506	0.0797749	-1.73057	-2.16545	3.63668	-1.33879	0.21107		2.47979	1.40266	-1.56172	-0.119519	1.37037	-2.22224	-0.0685931	0.629299	0.455407	0.289241	0.0482129		4.83522	5.83901	18.7809	-0.640672	3.80983	4.09285	11.185	0.285691	4.56114	0.527693	2.59478	8.99935	10.4167	2.47548	-0.0332328	3.30983	8.91589	8.93273	6.44261	1.21952	-2.13103	1.51051	5.10657	2.14859	-2.0832	4.96196
	2.13884	0.814864	-0.504316	-2.0315	-0.0733858	-1.6712	-2.08667	3.90099	-1.31977	0.0370008		2.47979	0.906094	-1.4904	-0.0496426	1.72481	-2.31333	-0.40227	0.722354	0.43835	0.274602	0.0482129		4.87816	5.82587	18.7147	-0.620909	3.80921	3.99628	11.2595	0.277318	4.52098	0.457239	2.57596	8.96652	10.42	2.3832	-0.0870779	3.31008	8.89128	8.9742	6.47254	1.34927	-2.13905	1.53252	5.10657	2.13316	-2.06445	4.9374
	2.00039	0.709296	-0.629531	-1.85845	-0.182973	-1.34501	-2.05515	4.05183	-1.13007	-0.13753		2.42267	0.389646	-1.43335	-0.059625	1.8801	-2.53152	-0.513643	0.745757	0.3023	0.186765	0.135952		4.93615	5.82733	18.6268	-0.602939	3.80797	3.90959	11.3456	0.267084	4.51094	0.361304	2.55537	8.9289	10.4234	2.28597	-0.159805	3.30568	8.87296	9.02133	6.50213	1.48845	-2.18827	1.58753	5.07213	2.12236	-2.08688	4.91812
	1.96738	0.583904	-0.665368	-1.75139	-0.117221	-1.01917	-2.00789	4.14639	-0.882873	-0.195707		2.36554	-0.106447	-1.31958	-0.0496426	1.94666	-2.40442	-0.532206	0.699509	0.217015	0.0407187	0.0701477		4.99965	5.82879	18.5264	-0.591352	3.79674	3.81741	11.4222	0.263363	4.51094	0.257878	2.53549	8.88619	10.4214	2.19287	-0.244589	3.29626	8.85983	9.07414	6.53075	1.60877	-2.24169	1.6055	5.02809	2.14859	-2.11226	4.87525
	1.88833	0.465121	-0.531194	-1.59483	-0.0407707	-0.678142	-1.97637	4.31614	-0.617112	-0.215099		2.45123	-0.801356	-1.03465	-0.129502	2.01321	-2.05871	-0.513643	0.32506	0.0980223	-0.193165	-0.104808		5.0626	5.82076	18.4305	-0.579583	3.77138	3.72962	11.4839	0.237315	4.51261	0.148451	2.51526	8.83869	10.4027	2.09977	-0.330581	3.28206	8.85463	9.11978	6.55656	1.69134	-2.34128	1.56186	5.04161	2.19472	-2.14168	4.91331
	1.74988	0.359552	-0.325345	-1.38878	0.0468988	-0.33711	-1.91372	4.20312	-0.370365	-0.311599		2.50835	-1.37698	-0.66415	-0.0795898	2.16798	-1.91297	0.0237758	0.11499	-0.106662	-0.412408	-0.34609		5.12664	5.80835	18.346	-0.565212	3.74038	3.65061	11.536	0.199174	4.54441	0.0630101	2.49239	8.78737	10.3803	2.01778	-0.413755	3.2622	8.85163	9.15618	6.58074	1.76211	-2.48246	1.50685	5.08085	2.23807	-2.14573	4.99086
	1.63123	0.293474	-0.137629	-1.21592	0.309647	-0.129664	-1.81919	3.88208	-0.199228	-0.330991		2.63654	-1.63544	-0.351038	-0.0196954	2.05705	-1.85831	0.635444	-0.141885	-0.293883	-0.602373	-0.542981		5.18711	5.7901	18.2616	-0.539248	3.72109	3.57269	11.5584	0.162889	4.59628	-0.0299273	2.46811	8.74337	10.3624	1.95681	-0.482066	3.24021	8.83877	9.18631	6.60327	1.81401	-2.63089	1.48814	5.13317	2.29516	-2.20051	5.14982
	1.50598	0.30669	0.0682193	-1.08411	0.659803	0.0480967	-1.69314	3.52321	-0.0665732	-0.311599		2.59404	-1.59567	-0.0803757	3.16902e-05	1.74699	-1.65835	1.35848	-0.609388	-0.293883	-0.646292	-0.652654		5.24093	5.77615	18.1566	-0.507807	3.70063	3.50465	11.5412	0.130329	4.61469	-0.118514	2.44489	8.70671	10.3456	1.92839	-0.538321	3.2152	8.82264	9.21794	6.62481	1.84703	-2.79877	1.42579	5.18071	2.33682	-2.28179	5.29915
	1.45333	0.30669	0.309904	-0.985107	0.966124	0.166839	-1.56747	3.2589	-0.0855885	-0.40856		2.47979	-1.43662	0.275866	0.0299789	1.74699	-1.2762	1.84066	-0.866821	-0.106662	-0.573443	-0.806198		5.27601	5.75797	18.047	-0.481758	3.68017	3.42893	11.4881	0.0912578	4.61469	-0.164982	2.42396	8.6793	10.3255	1.9288	-0.570064	3.18932	8.80432	9.24538	6.64355	1.87747	-2.96666	1.33815	5.24175	2.38928	-2.25567	5.38586
	1.33468	0.273808	0.524498	-0.8368	1.07571	0.166839	-1.37877	3.16434	-0.0855885	-0.640806		2.3516	-1.03946	0.788664	0.0100141	1.74699	-0.985141	2.21146	-0.983279	-0.00431976	-0.397769	-0.82761		5.30383	5.73022	17.9295	-0.466487	3.66405	3.34882	11.4264	0.0353439	4.59294	-0.191965	2.40584	8.66113	10.3009	1.95146	-0.585335	3.15916	8.78627	9.26447	6.65918	1.89893	-3.07769	1.31981	5.27707	2.43387	-2.20419	5.43836
	1.20283	0.227553	0.631795	-0.729745	1.23983	0.122311	-1.14243	3.03196	-0.275289	-0.892905		2.02348	-0.225737	1.07359	0.0399613	1.63659	-0.675865	2.47089	-1.00668	0.132136	-0.0471182	-0.542981		5.32741	5.70094	17.8108	-0.45301	3.65599	3.26213	11.3636	-0.00651872	4.54441	-0.206953	2.39106	8.64966	10.2807	1.99595	-0.590556	3.12913	8.76248	9.28804	6.67069	1.93196	-3.12691	1.37481	5.17199	2.45717	-2.1711	5.49183
	1.08418	0.253984	0.569294	-0.630939	1.50232	-0.0851355	-0.937979	3.01305	-0.54105	-1.02819		1.7382	0.449291	1.24441	0.0100141	1.43693	-0.257281	2.21146	-0.913627	0.387586	0.33316	-0.214482		5.33829	5.66881	17.6852	-0.437739	3.65785	3.17642	11.2966	-0.028846	4.47412	-0.247426	2.37804	8.64232	10.2609	2.05198	-0.588549	3.10148	8.73103	9.32175	6.6771	1.9506	-3.10784	1.45184	5.06341	2.46164	-2.17845	5.51061
	0.985329	0.339729	0.533457	-0.564938	1.52423	-0.278092	-0.670502	3.14543	-0.863858	-1.18333		1.43864	0.886213	1.45802	-0.119519	1.50348	0.160869	1.91447	-0.632791	0.643035	0.552404	0.0920824		5.34434	5.6491	17.5414	-0.428754	3.65351	3.1085	11.2317	-0.0586176	4.38359	-0.284902	2.36449	8.63148	10.2304	2.11459	-0.585335	3.07333	8.70204	9.37098	6.68335	1.96971	-3.11165	1.4555	4.93652	2.43541	-2.09792	5.5058
	0.846877	0.379376	0.43512	-0.523687	1.26175	-0.515225	-0.293109	3.31518	-1.24371	-1.27983		1.18193	1.1442	1.70015	-0.31893	1.63659	0.433708	1.54411	-0.0722336	0.847313	0.596322	0.398647		5.34857	5.62646	17.4068	-0.429653	3.65227	3.03607	11.1902	-0.086526	4.29992	-0.313381	2.35376	8.6216	10.1954	2.16897	-0.583323	3.04531	8.66512	9.43512	6.68828	2.00486	-3.08532	1.54682	4.73638	2.41859	-1.9762	5.46293
	0.662221	0.392592	0.327609	-0.359077	1.05379	-0.855903	0.0216357	3.2589	-1.58553	-1.10576		0.939491	1.44195	1.71442	-0.418516	1.43693	0.597672	1.26567	0.371866	0.966712	0.596322	0.596059		5.36611	5.59798	17.2789	-0.42696	3.65165	2.98438	11.1604	-0.107925	4.19952	-0.383835	2.34004	8.60566	10.1591	2.20812	-0.592568	3.01929	8.62192	9.51836	6.69355	2.02161	-3.02427	1.71589	4.53143	2.38604	-1.90669	5.44799
	0.523926	0.458513	0.256149	-0.21902	1.05379	-1.15241	0.273356	2.95677	-1.92736	-0.970013		0.78274	1.5016	1.50081	-0.338895	1.14905	0.652326	1.19187	0.815966	1.18805	0.596322	0.705733		5.38244	5.57608	17.1625	-0.402705	3.64979	2.95695	11.1083	-0.116295	4.11752	-0.487262	2.32086	8.58399	10.1199	2.24148	-0.605827	3.00057	8.57597	9.62844	6.69815	2.00014	-3.03915	1.82958	4.43115	2.33682	-1.84749	5.5058
	0.425076	0.517983	0.274067	-0.0952678	1.00996	-1.40438	0.24222	2.65418	-1.96539	-0.912297		0.896648	1.26349	1.40096	-0.259035	0.816801	0.579454	1.08049	1.4941	1.5629	0.31852	0.596059		5.38788	5.56804	17.0494	-0.357786	3.64607	2.92622	11.0296	-0.113506	4.08406	-0.590693	2.29553	8.55339	10.0724	2.28021	-0.623909	2.98511	8.52593	9.7618	6.70653	1.97443	-3.14255	1.87322	4.50527	2.2967	-1.80337	5.52026
	0.359072	0.458513	0.390324	0.0117879	0.92229	-1.43407	0.210708	2.52225	-1.88933	-1.08637		1.1248	1.08503	1.38704	-0.139484	0.528395	0.270178	1.02481	1.98445	1.73306	-0.0906882	0.530255		5.38788	5.58046	16.925	-0.294009	3.63491	2.88342	10.9349	-0.132112	4.03887	-0.658144	2.26562	8.52151	10.0164	2.32347	-0.641987	2.9728	8.47179	9.91305	6.72002	1.9506	-3.28755	1.90293	4.65352	2.2859	-1.70444	5.58335
	0.280023	0.346337	0.479702	0.0693426	1.11929	-1.3747	0.0216357	2.46552	-1.88933	-1.27983		1.32474	0.925976	1.25867	0.15975	0.129591	-0.0390968	0.932438	2.31209	1.85246	-0.32492	0.55219		5.38063	5.59287	16.804	-0.223936	3.62622	2.82965	10.8211	-0.15816	4.00875	-0.718104	2.23484	8.49027	9.96298	2.36507	-0.665296	2.96476	8.41299	10.0795	6.73466	1.90837	-3.394	2.00158	4.85803	2.28436	-1.70812	5.58335
	0.280023	0.326513	0.587213	0.160094	1.53519	-1.27115	-0.30849	2.37096	-1.6616	-1.49314		1.49577	0.68787	1.11638	0.508659	-0.224843	-0.20306	1.02481	2.35889	1.90363	-0.32492	0.50832		5.3637	5.60967	16.6899	-0.132311	3.62126	2.78795	10.6828	-0.18514	3.99034	-0.788558	2.20071	8.45233	9.9104	2.41657	-0.690209	2.95986	8.3583	10.2576	6.75258	1.84231	-3.50465	1.97994	5.18506	2.28745	-1.73717	5.61177
	0.345871	0.36616	0.739306	0.0447886	1.92918	-1.10788	-0.529074	2.38987	-1.24371	-1.84174		1.6668	0.310593	1.15883	0.658157	-0.269213	-0.403027	1.19187	2.35889	1.80129	-0.237083	0.50832		5.33588	5.6469	16.5792	-0.0227105	3.62064	2.74405	10.552	-0.208396	3.99537	-0.830528	2.16904	8.40994	9.85109	2.47713	-0.709493	2.95596	8.30361	10.4453	6.77593	1.7949	-3.62713	1.82225	5.57794	2.31522	-1.75188	5.67439
	0.418476	0.352945	0.882439	-0.177769	2.13714	-0.989489	-0.765038	2.5979	-0.920904	-1.91931		1.6668	-0.0666838	1.24441	0.58828	-0.29087	-0.584775	1.19187	2.28868	1.69895	-0.310281	0.705733		5.30866	5.69802	16.4673	0.0904771	3.62436	2.6804	10.4573	-0.234447	4.00373	-0.830528	2.14212	8.36053	9.78955	2.53686	-0.72999	2.95043	8.24481	10.6341	6.80504	1.78334	-3.71451	1.66784	5.93506	2.35225	-1.80704	5.71341
	0.504125	0.300082	0.94494	-0.359077	2.23551	-0.796885	-0.450294	2.71092	-0.863858	-1.66721		1.43864	-0.305263	1.15883	0.498676	-0.37961	-0.639429	1.15474	2.03125	1.37527	-0.178525	0.880689		5.28568	5.74402	16.3338	0.192886	3.63614	2.63322	10.3945	-0.273517	4.00206	-0.833673	2.12154	8.31494	9.73081	2.58754	-0.751684	2.94352	8.18574	10.8182	6.83529	1.77391	-3.72977	1.56919	6.24901	2.39236	-1.8622	5.79049
	0.537127	0.300082	1.02557	-0.515633	2.23551	-0.707828	0.0373917	2.38987	-0.712188	-1.20272		1.13908	-0.483724	0.959483	0.309248	-0.512721	-0.512336	1.08049	2.03125	1.11982	0.157835	0.814884		5.26875	5.78564	16.2105	0.278225	3.65847	2.60798	10.3583	-0.301429	4.04054	-0.872498	2.10465	8.26617	9.67207	2.63038	-0.778207	2.93472	8.12995	10.9936	6.86374	1.76919	-3.72977	1.48814	6.47575	2.41072	-1.9431	5.8242
	0.510725	0.280416	1.01661	-0.639189	1.96206	-0.707828	0.651125	1.82343	-0.256274	-0.718375		0.825583	-0.364434	0.731611	-0.0496426	-0.756229	-0.403027	1.00625	2.05465	0.881427	0.347799	0.574125		5.25787	5.83456	16.109	0.364464	3.68451	2.59261	10.3477	-0.319198	4.08406	-0.925114	2.08935	8.21485	9.61473	2.66663	-0.802718	2.92429	8.07444	11.1508	6.89203	1.75715	-3.7374	1.36382	6.65497	2.46318	-1.97988	5.92054
	0.451321	0.161632	1.06141	-0.787496	1.60095	-0.782042	1.32788	1.37001	-0.0285426	-0.0793529		0.682774	-0.00703903	0.403896	-0.458446	-0.867154	-0.348372	0.580199	2.00785	0.813199	0.31852	0.245626		5.2488	5.89444	16.0142	0.435432	3.70497	2.57506	10.3498	-0.334081	4.12422	-0.992565	2.07897	8.16671	9.5585	2.6963	-0.83004	2.9111	8.01674	11.2916	6.91587	1.71233	-3.75687	1.34145	6.75962	2.50808	-2.05343	6.00725
	0.306425	-0.0232308	1.05245	-0.845051	1.36012	-0.94496	1.79981	1.06787	-0.00952727	0.540277		0.682774	0.68787	-0.0661124	-0.697786	-1.15503	-0.166624	-0.198528	1.79778	1.10276	0.143195	-0.0828733		5.23543	5.94701	15.9401	0.485742	3.72103	2.54981	10.3243	-0.358269	4.16756	-1.07951	2.07017	8.1224	9.51291	2.72143	-0.862991	2.89803	7.95521	11.4184	6.93363	1.65831	-3.79845	1.41112	6.78099	2.51718	-2.1641	6.04578
	0.12837	-0.135407	1.00765	-0.770996	1.13024	-1.10788	2.33476	0.954854	-0.00952727	0.850091		0.825583	1.42254	-0.521857	-0.787389	-1.26596	0.0155577	-1.06962	1.42389	1.18805	0.0846372	-0.542981		5.21856	5.9879	15.8898	0.520776	3.73219	2.54542	10.2775	-0.382459	4.1945	-1.18743	2.06032	8.08638	9.47739	2.74285	-0.903975	2.88559	7.88985	11.5279	6.94235	1.62033	-3.82173	1.49218	6.79886	2.51564	-2.20051	6.04578
																								5.20398	6.04048	15.8864	0.546734	3.74273	2.54213	10.2073	-0.399202	4.19601	-1.31335	2.04607	8.04908	9.44858	2.75974	-0.944963	2.87566	7.81793	11.6204	6.943	1.59225	-3.86714	1.53252	6.7509	2.50191	-2.14573	5.97835
																								5.1937	6.09231	15.899	0.559312	3.75328	2.53665	10.1158	-0.411299	4.14413	-1.40928	2.02812	8.01147	9.43011	2.77086	-0.98394	2.86825	7.74	11.7027	6.93922	1.55451	-3.90148	1.55415	6.69378	2.50808	-2.04974	5.89646
																								5.19129	6.13459	15.9047	0.562011	3.75762	2.54323	10.019	-0.41502	4.07385	-1.49023	2.00596	7.97449	9.41612	2.78116	-1.0189	2.86448	7.65413	11.7824	6.92935	1.54483	-3.94765	1.57652	6.65061	2.47876	-1.92839	5.83383
																								5.19733	6.17329	15.9058	0.569196	3.75266	2.54433	9.93496	-0.415949	4.00022	-1.5217	1.97658	7.93464	9.40242	2.78652	-1.04381	2.86674	7.55841	11.8567	6.91686	1.56159	-3.97397	1.54315	6.57648	2.44636	-1.75188	5.78037
																								5.20761	6.21272	15.8796	0.575483	3.75142	2.56189	9.87752	-0.404786	3.9132	-1.5187	1.94051	7.89225	9.38284	2.78445	-1.05747	2.87139	7.46051	11.9223	6.90058	1.55922	-3.94383	1.48814	6.50235	2.44945	-1.49447	5.74713
																								5.21668	6.26895	15.8179	0.580874	3.75638	2.57615	9.83285	-0.393621	3.83455	-1.48123	1.89794	7.84507	9.35543	2.77786	-1.05426	2.8783	7.35933	11.982	6.88594	1.53092	-3.92819	1.38948	6.36718	2.46627	-1.23337	5.74713
																								5.22878	6.3186	15.7198	0.586261	3.75452	2.60348	9.802	-0.384319	3.77933	-1.39579	1.8529	7.7963	9.32494	2.76015	-1.04542	2.88534	7.2576	12.0381	6.87394	1.46463	-3.88278	1.26846	6.24029	2.48339	-1.01273	5.80493
																								5.23664	6.37263	15.6045	0.597939	3.74398	2.65187	9.77753	-0.38618	3.76761	-1.29536	1.80927	7.74688	9.28969	2.74078	-1.03336	2.89099	7.15287	12.0855	6.86128	1.38701	-3.79082	1.16541	6.123	2.48648	-0.788414	5.87718
																								5.22999	6.4347	15.487	0.609617	3.74025	2.69676	9.7552	-0.399202	3.77598	-1.16345	1.76547	7.69365	9.24746	2.71524	-1.03095	2.89363	7.05032	12.1246	6.85207	1.29241	-3.69543	1.04842	5.96166	2.51117	-0.535046	5.8242
																								5.21789	6.48946	15.374	0.601537	3.757	2.76589	9.71477	-0.415949	3.79774	-1.05702	1.72289	7.63786	9.2055	2.68641	-1.05184	2.89225	6.95296	12.1535	6.84352	1.203	-3.58859	0.982404	5.82212	2.54341	-0.247846	5.7375
																								5.21306	6.54788	15.2643	0.578176	3.77312	2.8482	9.66999	-0.427114	3.81949	-0.949094	1.68014	7.57443	9.1683	2.66169	-1.09725	2.88911	6.85178	12.1768	6.8371	1.14402	-3.53938	0.90136	5.73928	2.5465	-0.027575	5.59732
																								5.21185	6.59096	15.156	0.542247	3.79296	2.94696	9.61468	-0.429903	3.83957	-0.83982	1.63933	7.50685	9.1364	2.64274	-1.16797	2.88232	6.75251	12.2007	6.83135	1.0992	-3.48215	0.876047	5.7214	2.53276	0.13459	5.42391
																								5.21124	6.63842	15.052	0.500022	3.81652	3.04682	9.56044	-0.421624	3.84627	-0.734892	1.59957	7.43831	9.10591	2.63573	-1.25798	2.87315	6.65954	12.2251	6.82493	1.11572	-3.47031	0.897688	5.73056	2.53122	0.252271	5.21726
																								5.21487	6.68077	14.9459	0.450617	3.83761	3.14449	9.51469	-0.400228	3.82117	-0.623969	1.55823	7.36882	9.08046	2.6345	-1.36165	2.86272	6.56984	12.249	6.82197	1.12491	-3.55082	0.908694	5.69568	2.51425	0.288678	5.02409
																								5.22394	6.72312	14.8272	0.387734	3.85187	3.27837	9.4647	-0.366736	3.77765	-0.532533	1.519	7.29709	9.06312	2.64068	-1.46411	2.85141	6.47905	12.2699	6.82099	1.1393	-3.6382	0.945735	5.64771	2.48802	0.248589	4.94269
																								5.23543	6.76328	14.6754	0.325746	3.85869	3.41884	9.43811	-0.325802	3.73565	-0.424603	1.48117	7.22569	9.0455	2.65015	-1.5497	2.83822	6.38306	12.2899	6.82345	1.1511	-3.74161	0.945735	5.6041	2.44328	0.127236	4.92294
																								5.24027	6.78811	14.5156	0.276341	3.86613	3.5593	9.42428	-0.283008	3.71724	-0.334668	1.44739	7.16767	9.02564	2.65922	-1.61278	2.82238	6.29091	12.3054	6.82822	1.12256	-3.84425	0.986076	5.49509	2.41226	-0.0014699	4.97642
																								5.24511	6.81367	14.3843	0.238613	3.85869	3.69977	9.43279	-0.232772	3.70888	-0.27171	1.41625	7.11571	9.00438	2.66046	-1.6602	2.80504	6.19957	12.3054	6.83299	1.07797	-3.97016	1.02972	5.33768	2.40008	-0.111786	5.09636
																								5.23724	6.83849	14.2656	0.202679	3.84691	3.84901	9.44555	-0.176021	3.70218	-0.225242	1.38353	7.073	8.98283	2.65633	-1.69275	2.78581	6.09729	12.2872	6.83858	0.981248	-4.08882	1.03705	5.15061	2.38141	-0.181652	5.21244
																								5.22515	6.8604	14.1378	0.169439	3.84505	3.99167	9.46258	-0.11462	3.71724	-0.21175	1.35151	7.04462	8.95683	2.64933	-1.71967	2.7642	5.99256	12.2594	6.8422	0.89868	-4.14987	1.02972	5.02809	2.38758	-0.163635	5.26976
																								5.21602	6.87427	14.0088	0.147791	3.83878	4.10032	9.49449	-0.0476383	3.75071	-0.205755	1.31791	7.03697	8.92941	2.64068	-1.7498	2.73995	5.88618	12.2236	6.84171	0.787799	-4.20672	0.945735	4.96312	2.37076	-0.133847	5.24616
																								5.20882	6.89763	13.9073	0.133414	3.8208	4.21115	9.51576	0.018412	3.76577	-0.216249	1.28009	7.05004	8.90479	2.63326	-1.78999	2.71418	5.78445	12.1789	6.83464	0.695796	-4.26777	0.850373	4.91515	2.35071	-0.108115	5.14982
																								5.20816	6.93853	13.8228	0.122727	3.79104	4.32309	9.52214	0.0881858	3.75573	-0.21175	1.23505	7.07204	8.88326	2.62667	-1.84745	2.68855	5.68436	12.1276	6.8251	0.65333	-4.3212	0.678011	4.86239	2.33528	-0.0864155	5.00965
																								5.20937	6.98745	13.7121	0.107365	3.7601	4.42404	9.52001	0.142145	3.72227	-0.195262	1.18632	7.10774	8.86144	2.62708	-1.90812	2.66467	5.58509	12.0757	6.81326	0.580197	-4.37461	0.476302	4.87111	2.31368	-0.0529458	4.79337
																								5.22086	7.02396	13.5797	0.101973	3.72531	4.51952	9.52108	0.180287	3.69382	-0.18492	1.13689	7.14536	8.83822	2.6378	-1.97442	2.64356	5.49649	12.0297	6.79797	0.513905	-4.46618	0.32557	4.93216	2.29362	-0.0713355	4.58093
																								5.24384	7.0517	13.4701	0.101079	3.67447	4.6128	9.52097	0.207267	3.66704	-0.162284	1.0827	7.17596	8.81612	2.65468	-2.03952	2.62572	5.41254	11.9772	6.77988	0.474041	-4.58829	0.226918	4.98928	2.26122	-0.159963	4.4316
																								5.26742	7.07354	13.372	0.0992798	3.62176	4.72034	9.52203	0.224942	3.62186	-0.15494	1.0257	7.19636	8.78927	2.67487	-2.10019	2.61014	5.33925	11.9178	6.75916	0.490549	-4.68406	0.219585	5.10222	2.26893	-0.222475	4.28758
																								5.28072	7.08741	13.2693	0.100179	3.57402	4.81033	9.53054	0.245317	3.58672	-0.156441	0.969579	7.20019	8.75962	2.70041	-2.16046	2.5977	5.27198	11.854	6.73646	0.502115	-4.74091	0.270922	5.21603	2.31213	-0.2552	4.15703
																								5.28738	7.08157	13.162	0.0911946	3.52999	4.87946	9.53905	0.263924	3.56998	-0.163933	0.917154	7.18999	8.72745	2.7276	-2.20949	2.58701	5.20963	11.7851	6.70736	0.513905	-4.75274	0.373617	5.42096	2.34916	-0.247846	4.01783
																								5.29947	7.05528	13.057	0.0885013	3.48906	4.94739	9.5348	0.282527	3.57334	-0.18492	0.863497	7.16512	8.69613	2.75768	-2.25329	2.57621	5.15083	11.7096	6.67398	0.580197	-4.71801	0.556986	5.59102	2.38928	-0.222475	3.92582
																								5.31217	7.02462	12.9725	0.0822098	3.45682	5.00347	9.50821	0.299273	3.56497	-0.19691	0.810192	7.13261	8.66367	2.78816	-2.29508	2.56352	5.09559	11.6267	6.63467	0.665128	-4.63407	0.736692	5.70396	2.43695	-0.133847	3.84442
																								5.31338	6.99906	12.8881	0.0723309	3.44194	5.03738	9.46566	0.31602	3.54321	-0.199908	0.761284	7.09467	8.62619	2.81988	-2.33486	2.54969	5.04582	11.5452	6.59274	0.707593	-4.53105	0.931056	5.83521	2.49712	-0.0639818	3.75723
																								5.31217	6.97861	12.8025	0.0660448	3.4376	5.04396	9.40184	0.332766	3.54137	-0.181922	0.716951	7.04813	8.58619	2.84913	-2.37263	2.53738	4.99441	11.4632	6.55048	0.726463	-4.48183	1.1071	5.89189	2.53276	-0.0088236	3.75723
																								5.32245	6.95525	12.7407	0.0651452	3.4345	5.03079	9.31568	0.337418	3.53803	-0.151942	0.678776	7.00223	8.5392	2.87344	-2.40035	2.52431	4.94409	11.3847	6.51052	0.719151	-4.50434	1.24279	5.9573	2.53585	0.045973	3.82948
																								5.33757	6.93407	12.7099	0.0795166	3.43388	5.01433	9.23377	0.329045	3.52129	-0.126461	0.650627	6.96174	8.48661	2.90022	-2.42808	2.50847	4.89624	11.3119	6.47286	0.674324	-4.54669	1.40746	5.95294	2.54341	0.0205912	3.91619
																								5.34543	6.91874	12.7031	0.0920941	3.44256	4.96385	9.16144	0.31788	3.49284	-0.0844863	0.634267	6.9305	8.42732	2.92617	-2.45901	2.4895	4.85576	11.2436	6.43866	0.627148	-4.62682	1.47714	5.98346	2.55437	-0.0529458	4.04674
																								5.34724	6.90925	12.719	0.111857	3.44876	4.88155	9.11358	0.315088	3.49786	-0.0380221	0.632331	6.91616	8.36214	2.94842	-2.48514	2.46788	4.81584	11.1798	6.41169	0.573124	-4.71038	1.47714	6.07896	2.54958	-0.226158	4.20568
																								5.34785	6.90414	12.7521	0.13252	3.44938	4.78717	9.09018	0.315088	3.51794	0.00395257	0.64922	6.93018	8.29668	2.96778	-2.50924	2.44527	4.77974	11.1198	6.3844	0.528297	-4.76761	1.4335	6.17489	2.52968	-0.413693	4.33045
																								5.3418	6.89902	12.8001	0.15857	3.4407	4.67634	9.09018	0.326253	3.51794	0.030935	0.684933	6.98438	8.22787	2.99497	-2.52532	2.42101	4.75595	11.0652	6.35266	0.476397	-4.80195	1.38582	6.27561	2.51117	-0.578806	4.39356
																								5.3285	6.89245	12.8252	0.178333	3.43078	4.54026	9.12209	0.342999	3.50456	0.0714042	0.737359	7.07841	8.15263	3.03699	-2.53898	2.39676	4.74392	11.0085	6.31697	0.436294	-4.80959	1.36382	6.31442	2.51271	-0.792458	4.46099
																								5.31277	6.88661	12.8161	0.185518	3.42334	4.36468	9.15719	0.377326	3.48448	0.114723	0.802099	7.21517	8.07458	3.08725	-2.54943	2.37565	4.74228	10.9521	6.28179	0.405626	-4.84393	1.32714	6.3541	2.48493	-0.968607	4.55733
																								5.2904	6.87566	12.8001	0.177433	3.40349	4.17922	9.18686	0.430354	3.44599	0.143207	0.882673	7.38763	7.99151	3.14987	-2.55626	2.3573	4.74802	10.8958	6.24182	0.346414	-4.85538	1.37481	6.3759	2.4385	-1.15247	4.57612
																								5.26676	6.86032	12.7476	0.1415	3.38055	3.99047	9.2092	0.488128	3.36901	0.153701	0.975563	7.58622	7.90619	3.2199	-2.55907	2.34323	4.76607	10.8403	6.19562	0.287672	-4.87827	1.4665	6.3275	2.40471	-1.22602	4.58575
																								5.2468	6.83039	12.6711	0.101887	3.35823	3.79294	9.21665	0.556876	3.29036	0.16419	1.07214	7.80299	7.815	3.29735	-2.56028	2.33054	4.78658	10.78	6.15056	0.226337	-4.94734	1.57652	6.18404	2.37848	-1.24477	4.64404
																								5.23773	6.78657	12.5969	0.0425977	3.34645	3.6009	9.20708	0.616416	3.20669	0.203167	1.16996	8.0255	7.72297	3.37439	-2.56831	2.31646	4.80381	10.7177	6.10912	0.198024	-4.99655	1.67151	6.00919	2.34607	-1.29957	4.72111
																								5.22987	6.73911	12.5342	-0.033671	3.34266	3.42312	9.17091	0.672236	3.13624	0.228648	1.26443	8.24418	7.63514	3.43824	-2.58599	2.30063	4.81283	10.6574	6.06867	0.181277	-5.00418	1.69755	5.90061	2.29207	-1.31465	4.74038
																								5.21596	6.68508	12.4794	-0.1218	3.34142	3.28704	9.12623	0.706657	3.06931	0.237641	1.35451	8.44723	7.54535	3.48974	-2.61412	2.28329	4.81092	10.593	6.02345	0.178915	-4.96984	1.64254	5.79552	2.27804	-1.29221	4.71148
																								5.20265	6.63762	12.4349	-0.201747	3.35879	3.19266	9.09432	0.717822	3.02412	0.272119	1.43578	8.63754	7.455	3.52888	-2.65269	2.26707	4.7956	10.5276	5.97905	0.193307	-4.9626	1.49951	5.64291	2.29053	-1.26647	4.73075
																								5.19479	6.58943	12.4303	-0.261936	3.38917	3.11914	9.06667	0.718751	3.00404	0.318584	1.5058	8.81542	7.36717	3.56802	-2.70372	2.25011	4.7658	10.4653	5.93547	0.2143	-4.9355	1.34878	5.52998	2.28899	-1.322	4.72111
																								5.1827	6.54554	12.444	-0.332004	3.42699	3.06537	9.03795	0.701076	2.96221	0.338074	1.56579	8.97449	7.28241	3.6088	-2.76319	2.23289	4.72532	10.4089	5.88861	0.287672	-4.87827	1.21309	5.46457	2.27958	-1.36943	4.70185
																								5.15488	6.51268	12.4543	-0.400279	3.46296	3.02806	9.01136	0.675957	2.92874	0.317087	1.61488	9.11634	7.1971	3.64835	-2.82508	2.21731	4.67172	10.3603	5.83878	0.358443	-4.82142	1.05941	5.41661	2.26893	-1.3882	4.6869
																								5.12162	6.48275	12.4771	-0.454177	3.50574	3.00051	9.00178	0.654561	2.89193	0.293102	1.65745	9.24449	7.11766	3.69614	-2.88495	2.20261	4.61484	10.314	5.78632	0.431337	-4.79815	0.945735	5.373	2.28128	-1.39518	4.67246
																								5.08473	6.45792	12.5273	-0.497296	3.55349	2.95563	8.99859	0.647117	2.86515	0.273616	1.69527	9.36849	7.04829	3.75546	-2.93357	2.18602	4.55824	10.2776	5.73452	0.499991	-4.80195	0.887053	5.34684	2.26739	-1.45071	4.65849
																								5.04482	6.43017	12.5821	-0.544014	3.59876	2.88748	8.9837	0.635955	2.84005	0.222653	1.72676	9.48452	6.98703	3.82097	-2.97134	2.16617	4.50464	10.2496	5.68174	0.554015	-4.75274	0.879719	5.35556	2.2427	-1.47976	4.62477
																								4.99039	6.40681	12.6175	-0.600605	3.6341	2.81944	8.95711	0.622929	2.80658	0.176184	1.75456	9.58781	6.93444	3.87987	-3.00429	2.1438	4.45705	10.2191	5.62418	0.622663	-4.72183	0.842678	5.36428	2.22095	-1.436	4.58575
																								4.92992	6.38855	12.6506	-0.643724	3.66324	2.75031	8.92626	0.616416	2.79152	0.182179	1.77778	9.67802	6.89248	3.92849	-3.03643	2.1213	4.41904	10.1866	5.56729	0.631866	-4.68788	0.758694	5.39436	2.20722	-1.45769	4.48508
																								4.87852	6.37395	12.6882	-0.683251	3.69425	2.66032	8.88999	0.606091	2.79821	0.225499	1.7996	9.75517	6.86339	3.96639	-3.06978	2.09982	4.3958	10.1508	5.51072	0.617945	-4.64934	0.710647	5.44277	2.21648	-1.5169	4.3791
																								4.83316	6.36738	12.7293	-0.729069	3.71595	2.55278	8.83893	0.590274	2.83336	0.252481	1.82036	9.82019	6.84241	3.98946	-3.10434	2.08084	4.3783	10.112	5.45761	0.584683	-4.59973	0.692678	5.40309	2.21648	-1.60847	4.29722
																								4.79567	6.36664	12.7577	-0.780273	3.73083	2.44633	8.78468	0.572599	2.89193	0.282461	1.84041	9.8661	6.83038	3.99275	-3.15175	2.06677	4.36298	10.0682	5.40515	0.554015	-4.58447	0.706985	5.3512	2.22249	-1.65994	4.27313
																								4.76423	6.37103	12.7737	-0.832372	3.74013	2.33879	8.7283	0.56981	2.95886	0.330426	1.86029	9.89511	6.83122	3.9804	-3.21323	2.05835	4.34903	10.0172	5.35253	0.542218	-4.61919	0.681672	5.32024	2.21493	-1.69341	4.27795
																								4.74608	6.37833	12.7977	-0.883576	3.75501	2.20491	8.67512	0.57446	3.02228	0.357409	1.87876	9.91838	6.83934	3.96062	-3.27994	2.05496	4.3329	9.96138	5.30418	0.521224	-4.62682	0.663343	5.29451	2.20876	-1.78498	4.31648
																								4.73459	6.39147	12.8274	-0.946459	3.76742	2.0403	8.61556	0.56981	3.06931	0.330426	1.89882	9.93751	6.85416	3.92931	-3.3394	2.05332	4.30938	9.90082	5.25814	0.5165	-4.7142	0.659671	5.27271	2.20722	-1.76696	4.40753
																								4.71706	6.4017	12.8559	-1.01563	3.7699	1.86581	8.55386	0.57818	3.09424	0.264471	1.91641	9.95153	6.87598	3.898	-3.39083	2.05043	4.27711	9.83489	5.21176	0.506832	-4.84393	0.663343	5.23739	2.18716	-1.70077	4.47544
																								4.70073	6.41411	12.873	-1.07852	3.76803	1.68694	8.50493	0.596787	3.0842	0.215005	1.93049	9.96269	6.9006	3.86669	-3.42619	2.04427	4.23992	9.76657	5.16178	0.513905	-4.98892	0.637297	5.28579	2.16386	-1.58309	4.48025
																								4.68924	6.42652	12.889	-1.1414	3.76369	1.48611	8.45707	0.612604	3.03065	0.158047	1.93805	9.97512	6.91738	3.83827	-3.42539	2.03447	4.19836	9.6896	5.11261	0.546935	-5.08469	0.578627	5.34684	2.14072	-1.48343	4.40319
																								4.68313	6.45062	12.9015	-1.20069	3.76121	1.24908	8.41558	0.622838	2.95033	0.0905912	1.93928	9.98978	6.92269	3.81272	-3.3836	2.01876	4.14859	9.60338	5.06508	0.587038	-5.16483	0.58596	5.31196	2.1239	-1.41724	4.30685
																								4.68864	6.48348	12.8958	-1.25468	3.75185	1.00326	8.37941	0.624698	2.88172	0.0411249	1.937	10.0009	6.92074	3.77606	-3.29922	1.99765	4.0917	9.51149	5.01904	0.634221	-5.25983	0.644631	5.21603	2.10539	-1.32567	4.18642
																								4.70798	6.5251	12.8856	-1.29322	3.74379	0.765129	8.36772	0.631208	2.83653	0.020142	1.93066	10.0178	6.91095	3.73981	-3.1843	1.97265	4.0299	9.41573	4.97415	0.709716	-5.2335	0.736692	5.13317	2.0807	-1.32898	4.02746
																								4.74058	6.58497	12.8582	-1.31666	3.74751	0.540166	8.37941	0.626558	2.7947	0.00814735	1.92345	10.0427	6.89276	3.69737	-3.04085	1.94714	3.964	9.3125	4.93106	0.790161	-5.09232	0.80637	5.04596	2.05293	-1.31832	3.87813
																								4.77505	6.65069	12.8274	-1.33993	3.75681	0.341537	8.39633	0.616325	2.76123	-0.011339	1.91272	10.0749	6.86899	3.64464	-2.87972	1.92175	3.89536	9.20182	4.89127	0.901035	-4.89392	0.908694	4.91515	2.02809	-1.32567	3.76735
																								4.81073	6.72882	12.8068	-1.35978	3.76053	0.187903	8.41973	0.610741	2.75454	-0.0068404	1.90269	10.1144	6.85136	3.58779	-2.72743	1.89649	3.82617	9.08905	4.85197	0.9954	-4.69932	1.03338	4.76254	2.00186	-1.322	3.71436
																								4.85004	6.81133	12.8045	-1.37954	3.75991	0.104502	8.44313	0.602371	2.76458	0.00200483	1.89512	10.16	6.84157	3.51982	-2.5872	1.87488	3.76437	8.97599	4.81563	1.07325	-4.47382	1.08839	4.69277	1.97563	-1.27382	3.63728
																								4.88088	6.88135	12.8205	-1.41009	3.75681	0.0792608	8.46653	0.599579	2.76625	-0.0129874	1.88703	10.211	6.8329	3.45473	-2.46745	1.85666	3.70858	8.8671	4.77813	1.15346	-4.22237	1.09572	4.65789	1.93876	-1.20763	3.579
																								4.90265	6.93612	12.8308	-1.45411	3.74627	0.107792	8.4878	0.605068	2.76123	-0.0249776	1.8763	10.2592	6.82591	3.39252	-2.367	1.83932	3.66483	8.75999	4.73785	1.21692	-4.03883	1.04475	4.5528	1.90482	-1.05724	3.56937
																								4.92744	6.97482	12.8593	-1.52418	3.71651	0.18022	8.49419	0.607858	2.77797	-0.023481	1.86188	10.3003	6.82339	3.32908	-2.28382	1.82135	3.62982	8.65587	4.69822	1.30916	-3.97016	0.974699	4.47432	1.87859	-0.942864	3.64211
																								4.95949	7.00256	12.8981	-1.60412	3.67124	0.267902	8.49525	0.597624	2.83653	0.00200483	1.84798	10.3309	6.82843	3.27634	-2.22114	1.80401	3.60302	8.55474	4.65776	1.35399	-3.94765	0.839006	4.3919	1.84449	-0.836219	3.80107
																								4.99638	7.01352	12.9095	-1.68408	3.6235	0.349111	8.49206	0.591111	2.91	0.0229877	1.83214	10.3516	6.84409	3.21702	-2.16609	1.78503	3.59099	8.45987	4.61797	1.38701	-3.932	0.699652	4.30033	1.80299	-0.707513	3.93112
																								5.03388	7.01425	12.905	-1.76223	3.56521	0.424829	8.48462	0.600416	2.99869	0.0379799	1.81613	10.3596	6.87682	3.16841	-2.11988	1.76178	3.59537	8.37275	4.57456	1.41744	-3.90148	0.651965	4.18216	1.76596	-0.58616	4.11899
																								5.07741	7.02155	12.9061	-1.83769	3.49514	0.50055	8.47717	0.613442	3.12084	0.0784491	1.79925	10.3551	6.935	3.1235	-2.08613	1.73502	3.62271	8.28803	4.5295	1.41744	-3.86714	0.659671	4.07359	1.75053	-0.48357	4.28276
																								5.12519	7.02666	12.9107	-1.91136	3.42693	0.579562	8.4644	0.616231	3.26978	0.117422	1.78376	10.3411	7.01836	3.07407	-2.06925	1.71202	3.66893	8.20986	4.48592	1.38937	-3.82555	0.747688	4.01646	1.72584	-0.40634	4.41234
																								5.16812	7.0325	12.9163	-1.96795	3.36926	0.658573	8.47079	0.630185	3.39361	0.165391	1.77022	10.3226	7.12409	3.01475	-2.06564	1.69556	3.74222	8.15139	4.443	1.32332	-3.69925	0.894015	3.88609	1.67632	-0.351182	4.43691
																								5.21529	7.04273	12.9208	-2.00927	3.32586	0.737585	8.48568	0.658096	3.46892	0.195371	1.75685	10.2996	7.24521	2.94718	-2.07327	1.68664	3.83875	8.12156	4.40206	1.26906	-3.57333	1.09572	3.73783	1.63635	-0.281316	4.34972
																								5.25642	7.06098	12.9516	-2.05778	3.27997	0.853909	8.50802	0.67019	3.53585	0.21186	1.74348	10.2735	7.37108	2.88704	-2.09617	1.6894	3.94732	8.11828	4.36391	1.20748	-3.43979	1.2901	3.63275	1.59763	-0.240493	4.19124
																								5.29028	7.07558	12.9927	-2.11527	3.23843	0.98011	8.55269	0.652512	3.58271	0.240339	1.72483	10.2483	7.48969	2.81617	-2.13796	1.70486	4.06463	8.15408	4.33102	1.15818	-3.37874	1.43717	3.51109	1.55458	-0.240493	3.96003
																								5.32656	7.07558	13.0315	-2.17366	3.20185	1.10082	8.59949	0.616231	3.58772	0.259825	1.70601	10.2231	7.59486	2.73914	-2.18457	1.73414	4.18332	8.23522	4.30438	1.12256	-3.36348	1.51785	3.39336	1.49425	-0.240493	3.76252
																								5.36769	7.07923	13.0875	-2.22846	3.16712	1.21714	8.64417	0.579018	3.54254	0.280813	1.68753	10.1964	7.68717	2.66128	-2.22797	1.76995	4.302	8.36023	4.27971	1.11807	-3.35623	1.52885	3.30179	1.41727	-0.273962	3.59393
																								5.41123	7.07412	13.1388	-2.29224	3.12868	1.34005	8.66214	0.534363	3.51577	0.29715	1.66924	10.1667	7.76353	2.59371	-2.2778	1.8074	4.41385	8.51625	4.25406	1.12963	-3.394	1.50685	3.30179	1.36327	-0.251529	3.47785
																								5.44564	7.06171	13.1674	-2.37309	3.08279	1.50027	8.65683	0.482267	3.53083	0.307643	1.65147	10.1339	7.82647	2.52203	-2.33084	1.84485	4.52132	8.69495	4.22906	1.12491	-3.39782	1.42213	3.36283	1.31544	-0.233139	3.38198
																								5.48319	7.02593	13.1685	-2.46113	3.0431	1.67037	8.62917	0.44217	3.54422	0.303145	1.63563	10.0943	7.87207	2.44706	-2.38348	1.87928	4.63043	8.89394	4.20226	1.13695	-3.43597	1.27213	3.43697	1.27517	-0.240493	3.40077
																								5.52304	6.96898	13.1594	-2.54836	3.009	1.88216	8.55684	0.418912	3.57768	0.291155	1.62402	10.0484	7.90815	2.36837	-2.42687	1.9122	4.73927	9.09174	4.172	1.1393	-3.45124	1.09572	3.56734	1.23366	-0.218793	3.48266
																								5.5485	6.91859	13.1308	-2.6301	2.98352	2.14554	8.47812	0.405889	3.64128	0.285159	1.61189	9.99775	7.93696	2.28804	-2.46545	1.94161	4.84701	9.28178	4.13912	1.12491	-3.44742	0.978732	3.67243	1.20435	-0.19637	3.55057
																								5.56719	6.86675	13.0783	-2.71365	2.95933	2.4539	8.40154	0.402165	3.7149	0.264172	1.59675	9.9442	7.95151	2.20976	-2.49839	1.96875	4.95093	9.46525	4.10541	1.07089	-3.46268	0.868713	3.68551	1.21654	-0.15261	3.56937
																								5.58593	6.81783	13.0281	-2.79989	2.93267	2.80287	8.32602	0.391932	3.77514	0.222202	1.5767	9.88746	7.94843	2.12819	-2.50804	1.99614	5.04746	9.64007	4.07136	1.00224	-3.50084	0.747688	3.63711	1.23829	-0.159963	3.53131
																								5.60044	6.76299	12.987	-2.87984	2.91221	3.16282	8.25262	0.379838	3.78167	0.186227	1.55365	9.83167	7.93249	2.04703	-2.49317	2.02366	5.13634	9.80237	4.03535	0.964494	-3.59623	0.699652	3.56734	1.24585	-0.226158	3.52168
																								5.61073	6.71925	12.971	-2.95261	2.90229	3.51178	8.17923	0.368676	3.76494	0.183229	1.52533	9.7829	7.91514	1.96629	-2.44013	2.05169	5.22002	9.95273	3.99868	0.903397	-3.64202	0.758694	3.42824	1.24431	-0.251529	3.41523
																								5.62584	6.70093	12.9551	-3.01638	2.89918	3.83771	8.12711	0.350998	3.7231	0.174237	1.49313	9.73731	7.89528	1.89667	-2.34731	2.07795	5.2955	10.0938	3.96053	0.839467	-3.69201	0.813703	3.2233	1.25218	-0.262554	3.26156
																								5.65729	6.68048	12.9425	-3.08376	2.89174	4.14169	8.05584	0.343557	3.64947	0.148751	1.45619	9.69428	7.87402	1.83652	-2.21873	2.1022	5.36222	10.2251	3.91728	0.830264	-3.7107	0.82801	3.07941	1.25835	-0.273962	3.1026
																								5.67967	6.66003	12.93	-3.15113	2.88989	4.40616	7.95373	0.344488	3.59258	0.138257	1.41837	9.65348	7.85836	1.77349	-2.06081	2.12508	5.42211	10.3379	3.87321	0.87957	-3.68056	0.861379	3.04888	1.23058	-0.2552	2.97207
																								5.68329	6.63521	12.9014	-3.20593	2.90104	4.59711	7.84629	0.357511	3.54572	0.139758	1.38635	9.61682	7.85752	1.71416	-1.89124	2.14468	5.48145	10.4274	3.83112	0.983603	-3.63057	0.916388	3.06632	1.18275	-0.163635	2.91474
																								5.6845	6.60965	12.8752	-3.24187	2.91035	4.73746	7.74524	0.375188	3.52731	0.129264	1.35644	9.58558	7.86256	1.65855	-1.71806	2.16001	5.53861	10.4969	3.7882	1.08245	-3.52755	0.90136	3.05325	1.14572	0.045973	2.82274
																								5.68511	6.58556	12.8363	-3.25893	2.91283	4.85269	7.66015	0.394724	3.51058	0.0781498	1.33322	9.55561	7.86815	1.60335	-1.55814	2.17207	5.58701	10.5431	3.7461	1.20748	-3.51228	0.821037	3.07069	1.11949	0.292349	2.77505
																								5.67483	6.55708	12.7907	-3.27061	2.91593	4.91963	7.57186	0.417051	3.50389	0.0346786	1.31756	9.52884	7.87095	1.53702	-1.42474	2.17999	5.62803	10.5718	3.70877	1.36578	-3.53938	0.755022	3.13609	1.09944	0.48725	2.67871
																								5.65124	6.52349	12.7381	-3.26881	2.93143	4.9306	7.50367	0.422632	3.53735	-0.00264562	1.31228	9.50844	7.86479	1.46204	-1.31865	2.18376	5.66385	10.5876	3.6795	1.50001	-3.59242	0.659671	3.14481	1.07783	0.667804	2.51974
																								5.63431	6.48771	12.6685	-3.24815	2.94631	4.91085	7.47708	0.406818	3.58086	-0.064254	1.31457	9.49664	7.84913	1.38912	-1.24231	2.18439	5.7005	10.5924	3.65418	1.5873	-3.70307	0.516272	3.13173	1.0732	0.803503	2.28853
																								5.64036	6.46362	12.5886	-3.21402	2.95747	4.89548	7.47283	0.390909	3.6227	-0.122713	1.31985	9.49218	7.81584	1.31291	-1.18645	2.18539	5.73851	10.5932	3.63017	1.64179	-3.80608	0.347943	3.12737	1.08385	0.869697	1.97012
																								5.65487	6.45193	12.4927	-3.18886	2.97856	4.86915	7.47389	0.376955	3.66788	-0.152693	1.33146	9.49345	7.77388	1.2404	-1.14145	2.18527	5.78171	10.593	3.61192	1.72436	-3.92056	0.204917	3.15353	1.08385	0.866387	1.68158
																								5.67664	6.44609	12.39	-3.17269	3.0046	4.82415	7.47389	0.363	3.73649	-0.161686	1.34219	9.50015	7.72633	1.17902	-1.10931	2.1825	5.83012	10.5924	3.59514	1.82581	-3.97016	0.072514	3.19235	1.07475	0.792839	1.4499
																								5.70265	6.44317	12.293	-3.15293	3.02878	4.79014	7.48027	0.365792	3.8302	-0.170678	1.34958	9.5113	7.67402	1.13494	-1.08198	2.17999	5.88837	10.5852	3.57492	1.87983	-3.9591	-0.0558449	3.17054	1.06549	0.759369	1.33959
																								5.73409	6.45266	12.2005	-3.12059	3.04986	4.77367	7.49304	0.403003	3.91035	-0.160185	1.35715	9.52437	7.62563	1.10775	-1.05144	2.17848	5.95482	10.5649	3.55157	1.92724	-3.96291	-0.12185	3.1749	1.06241	0.737681	1.27214
																								5.76735	6.4753	12.1275	-3.08735	3.07529	4.7638	7.48347	0.464403	3.96558	-0.136204	1.36066	9.53362	7.58339	1.09539	-1.01166	2.17509	6.02592	10.5381	3.52608	2.02397	-3.93963	-0.110483	3.10514	1.0408	0.730327	1.25769
																								5.78308	6.49647	12.0761	-3.0649	3.10257	4.74734	7.45049	0.541622	4.01913	-0.140698	1.35644	9.53489	7.55962	1.10322	-0.967864	2.16893	6.09346	10.5067	3.49928	2.10418	-3.94765	-0.103149	2.98348	1.02831	0.755698	1.32031
																								5.79511	6.51984	12.0419	-3.02537	3.12049	4.74185	7.41858	0.645814	4.071	-0.18567	1.34201	9.52533	7.54843	1.11887	-0.916031	2.16252	6.15062	10.4685	3.46721	2.12753	-3.98542	-0.0921426	2.86139	1.05006	0.763413	1.32513
																								5.80841	6.53663	12.0042	-2.97425	3.13543	4.7627	7.3739	0.766755	4.11786	-0.236633	1.32601	9.50557	7.54759	1.13947	-0.851739	2.15624	6.20148	10.4214	3.43366	2.1372	-4.04647	-0.0741741	2.73929	1.08848	0.789157	1.26732
																								5.81688	6.54613	11.9517	-2.91577	3.14839	4.79123	7.32285	0.882115	4.14128	-0.296593	1.30824	9.47624	7.56102	1.1679	-0.774993	2.14707	6.25016	10.3773	3.40077	2.16528	-4.12278	-0.0705126	2.7127	1.11949	0.785485	1.10789
																								5.82474	6.54905	11.8935	-2.85747	3.15769	4.83074	7.27179	0.985378	4.16806	-0.368543	1.28361	9.44022	7.58955	1.20951	-0.693423	2.13689	6.29993	10.3447	3.36887	2.20774	-4.18383	-0.0848087	2.65165	1.14572	0.770778	0.953733
																								5.83139	6.52999	11.8365	-2.79818	3.15956	4.89658	7.22499	1.08399	4.2283	-0.425506	1.25986	9.40005	7.62759	1.26141	-0.605022	2.12847	6.3497	10.3185	3.3373	2.23157	-4.24488	-0.110483	2.65165	1.19031	0.752016	0.809716
																								5.84651	6.50962	11.7634	-2.72452	3.16204	4.99096	7.19414	1.16586	4.29022	-0.453985	1.24138	9.35638	7.66899	1.31827	-0.504967	2.11929	6.41041	10.2961	3.30704	2.27639	-4.29105	-0.095815	2.72577	1.24585	0.708255	0.645931
																								5.85618	6.48399	11.6664	-2.66164	3.1701	5.09192	7.1601	1.2161	4.37054	-0.449638	1.23189	9.31143	7.71962	1.38871	-0.404918	2.11025	6.49327	10.2854	3.27925	2.33277	-4.34027	-0.0518009	2.85267	1.27363	0.656779	0.511059
																								5.84953	6.45916	11.5648	-2.60055	3.1825	5.19397	7.14617	1.25145	4.46927	-0.452636	1.22626	9.26585	7.77976	1.47275	-0.30446	2.1022	6.59801	10.2851	3.25541	2.38019	-4.37843	0.02521	2.98784	1.27671	0.579549	0.337641
																								5.84288	6.43652	11.4519	-2.54575	3.2011	5.307	7.13978	1.28019	4.59478	-0.467628	1.22819	9.22409	7.84382	1.56586	-0.203606	2.0973	6.71587	10.2827	3.23567	2.42973	-4.45474	0.134868	3.04453	1.27841	0.535427	0.236491
																								5.8326	6.419	11.3377	-2.50533	3.21474	5.42004	7.11851	1.29787	4.71526	-0.494606	1.24033	9.17882	7.90479	1.65731	-0.101544	2.09303	6.84194	10.2711	3.21693	2.4722	-4.52723	0.23058	3.14481	1.30448	0.531744	0.236491
																								5.81506	6.4117	11.2145	-2.47119	3.2352	5.50662	7.11319	1.31927	4.8006	-0.544072	1.25792	9.13292	7.96941	1.74177	-0.00269621	2.088	6.98222	10.2558	3.20032	2.48163	-4.5921	0.281928	3.22766	1.32917	0.513355	0.255756
																								5.79632	6.39564	11.1072	-2.45233	3.26187	5.56917	7.10787	1.35741	4.90753	-0.610027	1.28273	9.09212	8.03039	1.82663	0.0865091	2.08499	7.12661	10.2341	3.18289	2.49319	-4.623	0.347943	3.27999	1.33071	0.524391	0.279357
																								5.7818	6.373	11.0261	-2.42897	3.27923	5.62953	7.10787	1.40579	4.99789	-0.705962	1.31193	9.05004	8.0799	1.9012	0.170891	2.08097	7.26362	10.1935	3.16694	2.5333	-4.59973	0.410287	3.25775	1.33703	0.553444	0.313567
																								5.77273	6.35109	10.9747	-2.40112	3.28605	5.66684	7.10787	1.46068	5.05646	-0.791403	1.34589	9.01051	8.12298	1.96135	0.249649	2.07594	7.38996	10.1377	3.15	2.5642	-4.55051	0.457602	3.21458	1.35539	0.634707	0.457584
																								5.76004	6.32481	10.9804	-2.3616	3.28047	5.69537	7.11958	1.49975	5.09495	-0.830376	1.38002	8.96715	8.15906	2.00996	0.325591	2.06815	7.50755	10.0777	3.13241	2.59015	-4.44329	0.501976	3.24511	1.37252	0.678468	0.602103
																								5.74733	6.28465	10.9998	-2.3041	3.27551	5.74146	7.16957	1.52766	5.13512	-0.854361	1.41133	8.92731	8.19067	2.04291	0.396713	2.05772	7.6194	10.016	3.11481	2.60195	-4.35973	0.589622	3.26211	1.35077	0.68215	0.645931
																								5.73826	6.23938	11.0294	-2.24122	3.26373	5.81828	7.22808	1.53975	5.19871	-0.878346	1.43983	8.88937	8.20885	2.06804	0.464622	2.04528	7.71948	9.94616	3.09524	2.61351	-4.30211	0.736692	3.26211	1.32006	0.69723	0.650755
																								5.72496	6.20871	11.0568	-2.16756	3.23458	5.9379	7.29721	1.53882	5.24054	-0.890336	1.46235	8.84251	8.21892	2.08287	0.529312	2.02957	7.81219	9.86979	3.07913	2.63262	-4.26396	0.82801	3.23202	1.28303	0.708255	0.636299
																								5.71045	6.1868	11.0911	-2.07682	3.20296	6.07178	7.37912	1.53603	5.29074	-0.858859	1.47519	8.79757	8.22703	2.09936	0.591195	2.01223	7.90161	9.79551	3.064	2.61139	-4.24106	0.908694	3.22766	1.25218	0.744662	0.645931
																								5.70017	6.16636	11.0991	-1.99238	3.16638	6.24407	7.45783	1.52022	5.33927	-0.807892	1.48012	8.74911	8.22507	2.11707	0.648656	1.99564	7.99021	9.72033	3.04871	2.61823	-4.24106	0.978732	3.21022	1.22595	0.730327	0.621369
																								5.70198	6.1554	11.058	-1.9304	3.12359	6.4383	7.52048	1.53138	5.3811	-0.800396	1.47748	8.69428	8.21473	2.13149	0.695666	1.98031	8.07909	9.6353	3.03259	2.62531	-4.24869	1.04842	3.10077	1.21206	0.740991	0.53466
																								5.71166	6.15833	11.0226	-1.88638	3.07894	6.61828	7.55771	1.5658	5.40286	-0.795902	1.47114	8.63276	8.19794	2.15662	0.732233	1.9685	8.16578	9.5455	3.01845	2.6279	-4.20672	1.00441	2.96124	1.22117	0.708255	0.447951
																								5.72435	6.16198	11.0009	-1.83338	3.02376	6.79166	7.58643	1.60571	5.39449	-0.788558	1.46288	8.56837	8.18032	2.1941	0.757146	1.96247	8.25001	9.45511	3.00727	2.63026	-4.12278	0.890354	2.83086	1.23366	0.653097	0.400261
																								5.74546	6.16051	10.9849	-1.78128	2.96789	6.94201	7.62791	1.64385	5.35935	-0.779561	1.44951	8.51003	8.16018	2.23366	0.774826	1.9631	8.32794	9.3665	2.99263	2.59015	-4.02777	0.75136	2.69132	1.25218	0.572195	0.395452
																								5.77213	6.15833	10.9621	-1.75163	2.91518	7.08906	7.67578	1.68479	5.30413	-0.803546	1.43543	8.45169	8.13249	2.26043	0.782059	1.97126	8.39959	9.27879	2.97668	2.5524	-3.98923	0.58596	2.51691	1.26144	0.414074	0.342465
																								5.7945	6.15906	10.9712	-1.71579	2.87116	7.21855	7.75131	1.72572	5.24891	-0.859007	1.42048	8.39464	8.10172	2.28144	0.777236	1.98446	8.45784	9.19437	2.96024	2.46748	-3.9816	0.39928	2.40354	1.25835	0.263296	0.231667
																								5.80412	6.15614	11.0078	-1.66099	2.83829	7.33048	7.86406	1.74061	5.19352	-0.903975	1.4057	8.34937	8.06395	2.30081	0.768398	2.0028	8.50542	9.11799	2.94017	2.36816	-3.98542	0.186205	2.35077	1.24894	0.0974489	0.212402
																								5.79384	6.1473	11.0352	-1.59811	2.80419	7.43364	8.00659	1.73688	5.15854	-0.950443	1.38512	8.30538	8.01836	2.30905	0.759556	2.02429	8.54206	9.0449	2.91551	2.27639	-4.0045	0.0802194	2.38609	1.22749	-0.0165499	0.255756
																								5.77328	6.13861	11.0363	-1.54601	2.77133	7.51814	8.1704	1.72944	5.13327	-0.981924	1.35961	8.2531	7.96158	2.29916	0.747504	2.04402	8.56531	8.9727	2.88788	2.18675	-4.04265	0.0215376	2.42491	1.19339	-0.130176	0.303934
																								5.74304	6.1254	11.0306	-1.50648	2.73598	7.58508	8.33633	1.71642	5.11487	-1.0104	1.33568	8.19763	7.89388	2.27691	0.725402	2.06011	8.57844	8.9026	2.86157	2.1089	-4.10371	0.0101707	2.47767	1.16254	-0.258882	0.380996
																								5.70071	6.10495	11.0237	-1.46965	2.69444	7.64104	8.50227	1.69223	5.08307	-1.0119	1.31527	8.14249	7.81668	2.26126	0.698478	2.06928	8.58281	8.82682	2.8346	2.03789	-4.09645	0.0288824	2.50819	1.13631	-0.292341	0.520218
																								5.65838	6.07647	10.9849	-1.44808	2.64297	7.7003	8.6597	1.67176	5.0312	-0.996912	1.29786	8.08383	7.73192	2.24437	0.673967	2.07167	8.58281	8.75164	2.80747	1.98386	-4.04265	0.0615186	2.47767	1.11162	-0.2552	0.698445
																								5.62512	6.04653	10.937	-1.4427	2.58654	7.77602	8.81393	1.67269	4.96259	-0.975929	1.28202	8.01657	7.64801	2.2213	0.647449	2.06727	8.5768	8.67676	2.78626	1.91993	-3.98542	0.146235	2.42054	1.07475	-0.233139	0.833791
																								5.60879	6.0239	10.8993	-1.43551	2.53074	7.87369	8.97561	1.67548	4.85716	-0.941451	1.27411	7.95377	7.56465	2.19493	0.619322	2.05772	8.56175	8.60098	2.77228	1.85176	-3.89766	0.204917	2.27665	1.03294	-0.236821	0.871848
																								5.59609	6.01149	10.8914	-1.44	2.48485	7.98891	9.1373	1.67828	4.76178	-0.899481	1.26901	7.90596	7.48381	2.17639	0.592402	2.04679	8.54234	8.52341	2.76373	1.78098	-3.8141	0.237925	2.12883	1.00516	-0.200042	0.828982
																								5.58158	5.9998	10.8924	-1.46156	2.44641	8.1161	9.30323	1.68758	4.68313	-0.841169	1.2639	7.86356	7.40717	2.17021	0.568288	2.03774	8.52456	8.44286	2.75732	1.70077	-3.69201	0.300268	2.00674	0.975852	-0.111786	0.698445
																								5.57372	5.98593	10.8891	-1.47504	2.40858	8.26425	9.48938	1.69865	4.65468	-0.788705	1.25687	7.82211	7.3392	2.17145	0.549808	2.03234	8.50706	8.37007	2.75781	1.62976	-3.60806	0.373617	1.94526	0.944994	-0.0864155	0.511059
																								5.56706	5.97863	10.8992	-1.47863	2.37324	8.41569	9.68393	1.71363	4.66473	-0.730246	1.24842	7.79024	7.2813	2.17969	0.523688	2.03158	8.48737	8.29549	2.76488	1.57338	-3.51991	0.421293	1.89293	0.924937	-0.141201	0.35161
																								5.55013	5.97133	10.9163	-1.47324	2.33231	8.54737	9.87965	1.71632	4.7099	-0.652301	1.24033	7.76601	7.22479	2.19946	0.489133	2.0351	8.4696	8.21673	2.77688	1.53564	-3.46268	0.432288	1.83232	0.914287	-0.133847	0.173871
																								5.52836	5.95672	10.9323	-1.48132	2.28891	8.65492	10.0573	1.72749	4.81198	-0.568356	1.22731	7.74402	7.17276	2.22789	0.441716	2.04264	8.45948	8.13767	2.7902	1.5144	-3.47031	0.465296	1.77128	0.911202	-0.0676641	0.0823531
																								5.50115	5.9319	10.9266	-1.48312	2.2331	8.73942	10.2094	1.74051	4.91071	-0.494905	1.21675	7.71788	7.12409	2.25796	0.387071	2.04842	8.44936	8.06159	2.80648	1.49765	-3.44742	0.593655	1.64875	0.898704	-0.012495	0.0963213
																								5.48059	5.90342	10.9118	-1.46066	2.17171	8.80855	10.3285	1.73865	5.01112	-0.449937	1.20884	7.69015	7.07822	2.28227	0.333628	2.04892	8.43022	7.9885	2.82688	1.50001	-3.46268	0.696351	1.48741	0.883429	0.0169198	0.178206
																								5.45035	5.88224	10.9049	-1.44988	2.11218	8.84148	10.3998	1.73772	5.07788	-0.412461	1.19987	7.664	7.03039	2.29627	0.276569	2.04616	8.40779	7.91571	2.8425	1.48137	-3.43216	0.740354	1.31342	0.874173	0.0536883	0.279357
																								5.40923	5.86326	10.9266	-1.45168	2.0539	8.84257	10.4328	1.72377	5.14147	-0.365997	1.18808	7.62798	6.97668	2.30451	0.219107	2.039	8.384	7.85276	2.85417	1.45071	-3.43216	0.831672	1.16954	0.855661	0.112167	0.332832
																								5.36751	5.84719	10.9529	-1.46425	1.99375	8.8305	10.4306	1.70423	5.2218	-0.333019	1.17401	7.5824	6.9171	2.30616	0.167677	2.02718	8.35174	7.80174	2.85878	1.40589	-3.41727	0.931056	1.02564	0.849486	0.0937775	0.400261
																								5.32517	5.83916	10.9666	-1.47593	1.93112	8.81294	10.4072	1.66423	5.25526	-0.319528	1.16486	7.53044	6.85276	2.29751	0.125888	2.00959	8.31072	7.76356	2.85697	1.36814	-3.36004	0.997072	0.868662	0.851031	-0.0382384	0.366066
																								5.29004	5.84427	10.9791	-1.48941	1.87897	8.80197	10.3881	1.61492	5.29041	-0.304536	1.15747	7.47115	6.78591	2.2835	0.0828926	1.992	8.27133	7.73492	2.84858	1.34195	-3.37874	0.963703	0.802815	0.881889	-0.218793	0.303934
																								5.25436	5.87129	10.9974	-1.51016	1.83253	8.79649	10.3849	1.5805	5.32889	-0.268561	1.15114	7.40006	6.72213	2.26126	0.0354758	1.97616	8.23633	7.71374	2.83543	1.34691	-3.39019	0.942062	0.833783	0.920306	-0.428039	0.255756
																								5.2344	5.90415	11.0145	-1.52004	1.79099	8.78331	10.3923	1.53957	5.38077	-0.217598	1.14568	7.31686	6.65556	2.23283	-0.0119362	1.95932	8.20105	7.69554	2.82622	1.39645	-3.45124	0.974699	0.894392	0.959032	-0.641329	0.217225
																								5.23622	5.92817	10.9951	-1.52454	1.75372	8.78661	10.4083	1.49956	5.41926	-0.169628	1.14533	7.23366	6.5901	2.19287	-0.0497059	1.94148	8.16605	7.67585	2.82013	1.46463	-3.49359	1.02605	0.977678	0.98989	-0.847255	0.217225
																								5.25315	5.95964	10.9654	-1.52813	1.72768	8.81294	10.4305	1.46793	5.40922	-0.114167	1.15114	7.15396	6.53444	2.14673	-0.0846637	1.92263	8.14035	7.65258	2.81832	1.5663	-3.53136	1.08839	1.10369	1.00995	-1.03847	0.222035
																								5.28036	5.9844	10.9472	-1.52633	1.70845	8.8349	10.4455	1.44932	5.41256	-0.0632042	1.15448	7.07427	6.48577	2.10759	-0.120829	1.90391	8.12148	7.62036	2.82128	1.65595	-3.55464	1.17311	1.31342	1.02537	-1.16718	0.294287
																								5.31362	5.999	10.9529	-1.50657	1.68489	8.85464	10.4571	1.439	5.40587	-0.024379	1.15553	7.0035	6.44269	2.06928	-0.144137	1.88204	8.09851	7.57979	2.82934	1.75243	-3.50084	1.28644	1.45296	1.01149	-1.20396	0.308743
																								5.35595	5.99608	10.9631	-1.47602	1.66257	8.8733	10.4582	1.41862	5.36069	-0.00339165	1.15395	6.94676	6.39934	2.03962	-0.164227	1.85741	8.07143	7.53503	2.84052	1.84231	-3.4665	1.37115	1.45732	0.978937	-1.20396	0.231667
																								5.39647	5.99608	10.9757	-1.45447	1.63591	8.91061	10.4593	1.40086	5.29376	-0.0138853	1.15307	6.90245	6.3722	2.01696	-0.183914	1.8309	8.04108	7.4885	2.84924	1.87983	-3.40583	1.50317	1.39191	0.93743	-1.20028	0.125693
																								5.4261	6.00046	11.0111	-1.4356	1.6049	8.93464	10.4635	1.39341	5.21008	-0.0438653	1.15254	6.86037	6.35822	2.00831	-0.207222	1.80275	8.00553	7.43629	2.85582	1.89421	-3.32913	1.60183	1.25238	0.915832	-1.23706	-0.0429008
																								5.44848	5.98878	11.0543	-1.41224	1.56584	8.93574	10.4731	1.39434	5.13963	-0.0783438	1.14674	6.81734	6.34647	2.00749	-0.236154	1.77334	7.95904	7.38169	2.86091	1.88478	-3.28373	1.70122	1.06052	0.880344	-1.23706	-0.187406
																								5.46964	5.98732	11.0967	-1.38979	1.52491	8.92697	10.4997	1.39155	5.0645	-0.0933316	1.14216	6.77622	6.33752	1.99842	-0.267898	1.7423	7.90325	7.33366	2.86453	1.90837	-3.33296	1.7962	0.846856	0.816931	-1.20028	-0.336734
																								5.49202	5.99462	11.1182	-1.38979	1.48709	8.89843	10.5263	1.3776	5.00241	-0.088833	1.13601	6.72872	6.33332	1.98483	-0.314908	1.71315	7.85075	7.29368	2.86256	1.89893	-3.44742	1.87322	0.71168	0.758305	-1.23337	-0.395019
																								5.50955	6.00849	11.1376	-1.40865	1.4443	8.85015	10.5497	1.37388	4.96727	-0.0828379	1.13214	6.67357	6.33276	1.96588	-0.367545	1.68563	7.80015	7.25788	2.85664	1.83972	-3.5657	2.00524	0.65892	0.724513	-1.26647	-0.380089
																								5.52528	6.02163	11.1479	-1.41045	1.3978	8.78211	10.5763	1.3776	4.95389	-0.0573565	1.13108	6.61109	6.31906	1.95022	-0.427819	1.65962	7.74902	7.22895	2.84694	1.79986	-3.70307	2.07163	0.672435	0.698286	-1.2297	-0.317943
																								5.54826	6.03478	11.1422	-1.39697	1.35563	8.7009	10.589	1.36364	4.95389	-0.02588	1.12668	6.55116	6.29444	1.9288	-0.501351	1.63637	7.69979	7.20448	2.83428	1.76683	-3.87096	2.0973	0.737411	0.651845	-1.15615	-0.154172
																								5.58757	6.06691	11.1422	-1.37991	1.32153	8.6153	10.5837	1.32085	4.9405	0.00110244	1.1251	6.50526	6.2687	1.90367	-0.576493	1.61589	7.65358	7.18121	2.81865	1.72908	-3.9816	2.0863	0.885672	0.631944	-1.07525	-0.0429008
																								5.62748	6.09611	11.1445	-1.35924	1.28618	8.52203	10.5741	1.27899	4.93046	0.0205887	1.12668	6.47083	6.24269	1.89131	-0.65083	1.59679	7.61229	7.14899	2.79843	1.64416	-3.96291	2.08996	1.03829	0.644285	-1.06826	0.0582642
																								5.65892	6.12167	11.1502	-1.31972	1.24774	8.42656	10.5518	1.23712	4.93213	0.0160947	1.13337	6.45011	6.21444	1.89255	-0.713512	1.57718	7.56525	7.10335	2.77754	1.56866	-3.89422	2.14498	1.10805	0.674987	-1.04987	0.0582642
																								5.6946	6.15161	11.1491	-1.26581	1.21735	8.33547	10.5252	1.18037	4.96058	0.0100951	1.14691	6.45298	6.18647	1.89996	-0.76535	1.55821	7.51931	7.05204	2.75288	1.51912	-3.80608	2.14864	1.16081	0.705845	-1.05724	-0.0139883
																								5.73452	6.18154	11.1525	-1.2209	1.19503	8.25426	10.4827	1.12269	5.00409	0.00544911	1.16926	6.48932	6.16689	1.89831	-0.812762	1.5386	7.48048	6.9864	2.72821	1.48845	-3.7107	2.12627	1.20398	0.727447	-1.20028	-0.149349
																								5.7708	6.21951	11.1502	-1.17239	1.17395	8.17964	10.4582	1.08548	5.06433	0.00844666	1.20585	6.55084	6.1557	1.89337	-0.848525	1.51686	7.44793	6.9148	2.70108	1.47429	-3.63439	2.13763	1.19962	0.76139	-1.38083	-0.414284
																								5.78289	6.25091	11.1354	-1.12298	1.15597	8.09404	10.4465	1.07153	5.15135	0.0114442	1.25563	6.62066	6.14983	1.88596	-0.878659	1.49399	7.42442	6.84171	2.67099	1.49081	-3.63439	2.19596	1.11241	0.787618	-1.57573	-0.659954
																								5.78465	6.28304	11.1	-1.07267	1.14605	8.01174	10.4315	1.0612	5.25175	0.0204413	1.31703	6.69748	6.14647	1.86824	-0.913219	1.47163	7.40527	6.77578	2.64188	1.52619	-3.69543	2.20365	1.02957	0.818632	-1.75188	-0.837693
																								5.7913	6.32612	11.0646	-1.01797	1.13799	7.93492	10.4155	1.06864	5.33709	0.0444217	1.39233	6.78482	6.14703	1.8361	-0.963846	1.448	7.39598	6.71999	2.61261	1.59461	-3.77174	2.1336	1.01256	0.838533	-1.93574	-0.89068
																								5.78948	6.36847	11.0418	-0.955085	1.1311	7.84055	10.4113	1.09004	5.37893	0.0923915	1.47677	6.86675	6.15206	1.79615	-1.03457	1.42312	7.38996	6.66659	2.58564	1.69369	-3.8141	2.09363	1.03392	0.854116	-2.10858	-0.871414
																								5.77316	6.4079	11.0361	-0.899388	1.1311	7.71215	10.423	1.10585	5.3704	0.134362	1.56438	6.92955	6.15878	1.7603	-1.1069	1.39975	7.37601	6.62751	2.55867	1.77626	-3.82936	2.07163	1.08233	0.889605	-2.18213	-0.818915
																								5.74594	6.45098	11.0463	-0.868846	1.13358	7.57827	10.423	1.09562	5.34864	0.174835	1.65464	6.978	6.16381	1.73023	-1.18605	1.37637	7.35195	6.59917	2.53269	1.835	-3.78319	2.06392	1.17826	0.920306	-2.23729	-0.620935
																								5.72357	6.49844	11.0566	-0.84639	1.12924	7.44659	10.4113	1.08073	5.32856	0.228796	1.74436	7.01881	6.16633	1.70469	-1.26762	1.35313	7.31722	6.5747	2.50786	1.84231	-3.67673	2.07529	1.30907	0.954401	-2.35165	-0.452341
																								5.70543	6.5451	11.0874	-0.827521	1.1249	7.31161	10.3836	1.05841	5.30346	0.287259	1.83162	7.05546	6.16549	1.67956	-1.34598	1.33038	7.27264	6.54994	2.4827	1.82344	-3.60386	2.12627	1.44424	0.966747	-2.49837	-0.375265
																								5.68426	6.57723	11.1262	-0.818541	1.13358	7.17773	10.3592	1.03887	5.27501	0.368202	1.91395	7.08224	6.16157	1.65896	-1.40786	1.30877	7.22069	6.52488	2.4554	1.78098	-3.54701	2.17431	1.54453	0.974307	-2.61973	-0.404651
																								5.6631	6.59111	11.1342	-0.826626	1.13792	7.0625	10.3209	1.01934	5.27836	0.453643	1.99013	7.1036	6.15318	1.63795	-1.45125	1.28602	7.16736	6.50012	2.42547	1.70525	-3.54319	2.16698	1.60121	0.977392	-2.76682	-0.476904
																								5.64435	6.59841	11.1137	-0.822134	1.13172	6.9757	10.2549	1.01096	5.33358	0.567564	2.06243	7.12878	6.14087	1.61735	-1.48943	1.26152	7.1236	6.47028	2.39406	1.64179	-3.61569	2.19228	1.5877	0.972762	-2.94702	-0.519785
																								5.63407	6.58746	11.0783	-0.787994	1.12676	6.90217	10.172	1.03422	5.40219	0.714466	2.13051	7.15109	6.12717	1.59758	-1.51876	1.23852	7.09161	6.43359	2.36085	1.61349	-3.7374	2.17761	1.57462	0.977392	-3.10514	-0.630568
																								5.62621	6.56336	11.0395	-0.743081	1.13048	6.83523	10.0975	1.07422	5.47247	0.889843	2.19402	7.16895	6.1115	1.57327	-1.5501	1.21515	7.07137	6.39331	2.32878	1.60405	-3.89041	2.09363	1.53145	0.992975	-3.17501	-0.707644
																								5.60806	6.52977	10.996	-0.69457	1.13854	6.77048	10.0358	1.11981	5.55447	1.08006	2.25612	7.1801	6.095	1.54526	-1.58627	1.18964	7.06372	6.34767	2.29853	1.61349	-4.0045	1.97261	1.43988	1.03617	-3.20075	-0.732207
																								5.57722	6.49399	10.9482	-0.648757	1.13358	6.70684	9.96762	1.15144	5.65487	1.26294	2.31312	7.18425	6.07598	1.51148	-1.63569	1.16526	7.06372	6.29785	2.27123	1.61584	-4.10752	1.89559	1.36139	1.09944	-3.23752	-0.727383
																								5.54578	6.46186	10.9207	-0.595754	1.13482	6.64429	9.90699	1.17646	5.74691	1.45481	2.36344	7.17915	6.05136	1.47646	-1.70159	1.14352	7.06809	6.24803	2.2487	1.59933	-4.1575	1.84057	1.26066	1.16717	-3.26694	-0.722086
																								5.52219	6.43266	10.9093	-0.541856	1.14722	6.57295	9.8772	1.19228	5.84731	1.65867	2.40654	7.15875	6.02982	1.43691	-1.78758	1.12366	7.07411	6.19433	2.22979	1.56394	-4.1266	1.70855	1.1909	1.23521	-3.30372	-0.760631
																								5.48712	6.4071	10.9116	-0.511314	1.16769	6.49504	9.88784	1.17367	5.9427	1.85203	2.44296	7.13165	6.01108	1.38954	-1.90411	1.10331	7.08177	6.14093	2.21367	1.48609	-4.06554	1.58386	1.07361	1.29384	-3.37763	-0.803985
																								5.44479	6.383	10.9138	-0.482566	1.19187	6.4259	9.90911	1.12716	6.03975	2.00493	2.47392	7.10105	5.9957	1.34792	-2.04594	1.08446	7.08751	6.0923	2.19723	1.4198	-3.93963	1.46283	0.96415	1.33858	-3.51002	-0.814092
																								5.41032	6.3611	10.9013	-0.450225	1.21357	6.36993	9.95059	1.06948	6.12844	2.14883	2.49785	7.06343	5.9778	1.32321	-2.20949	1.06649	7.09052	6.04874	2.17947	1.33723	-3.80608	1.33081	0.907907	1.34938	-3.64239	-0.833357
																								5.38613	6.33481	10.867	-0.413392	1.24334	6.33043	10.0208	1.00529	6.19354	2.29873	2.51773	7.02582	5.96213	1.32939	-2.3895	1.04852	7.09653	6.00787	2.1622	1.25703	-3.64965	1.19145	0.842502	1.33395	-3.73764	-0.794353
																								5.35831	6.31802	10.8203	-0.380157	1.28054	6.32494	10.0953	0.939235	6.25546	2.42614	2.53796	6.99171	5.96185	1.37388	-2.57193	1.02942	7.10337	5.9667	2.14395	1.16738	-3.50084	1.07776	0.825063	1.31389	-3.80751	-0.664763
																								5.32566	6.30049	10.7586	-0.355901	1.31898	6.37213	10.1453	0.886207	6.29059	2.51308	2.561	6.95887	5.97304	1.46657	-2.73185	1.00692	7.10665	5.92762	2.12438	1.05438	-3.3673	1.03338	0.794537	1.26915	-3.79648	-0.472095
																								5.30328	6.28297	10.6913	-0.32446	1.35185	6.45224	10.1782	0.86388	6.32741	2.57754	2.58317	6.92445	5.99514	1.612	-2.84235	0.98267	7.10501	5.8939	2.10547	0.957421	-3.20742	0.997072	0.825063	1.23212	-3.72293	-0.274115
																								5.28568	6.26179	10.6251	-0.295803	1.36915	6.56417	10.2069	0.848065	6.36757	2.639	2.60498	6.88396	6.03654	1.80521	-2.88936	0.954647	7.10638	5.86437	2.0882	0.865649	-3.1231	0.982404	0.838136	1.21361	-3.5979	-0.0862552
																								5.26815	6.24062	10.5646	-0.278733	1.38533	6.70793	10.2186	0.848994	6.41945	2.67647	2.62592	6.84061	6.11038	2.03303	-2.85923	0.924739	7.11239	5.83931	2.07127	0.811394	-3.05441	1.01174	0.794537	1.21361	-3.48758	0.169048
																								5.25182	6.23186	10.5269	-0.262568	1.40015	6.87364	10.2059	0.873185	6.50312	2.69296	2.6465	6.79088	6.21304	2.2798	-2.75636	0.893072	7.11431	5.822	2.05466	0.761617	-3.00099	1.04842	0.728691	1.22271	-3.38866	0.385819
																								5.23549	6.21652	10.495	-0.240106	1.40139	7.02508	10.1846	0.897372	6.59683	2.69596	2.6648	6.73382	6.33136	2.52986	-2.59122	0.859645	7.11239	5.81604	2.03723	0.766566	-2.9781	1.08143	0.6502	1.23058	-3.289	0.506235
																								5.21614	6.20988	10.4664	-0.213157	1.39271	7.15457	10.1655	0.917839	6.71062	2.68697	2.6794	6.67612	6.46395	2.76633	-2.39312	0.829109	7.11075	5.8235	2.01782	0.799357	-2.9781	1.08839	0.593957	1.25835	-3.24892	0.606912
																								5.19618	6.21061	10.4276	-0.178123	1.38403	7.28845	10.1208	0.926212	6.85788	2.66747	2.69365	6.61938	6.60689	2.99414	-2.17734	0.802343	7.11185	5.83036	1.9976	0.837105	-3.03533	1.10306	0.484941	1.27208	-3.2526	0.756729
																								5.17804	6.22813	10.4002	-0.147581	1.38713	7.40697	10.0611	0.955981	7.01351	2.64484	2.70491	6.57061	6.75206	3.20302	-1.95715	0.782739	7.11239	5.83513	1.97836	0.856214	-3.07387	1.1401	0.454416	1.25681	-3.25628	0.925323
																								5.15204	6.26391	10.39	-0.108055	1.38899	7.50892	9.99304	0.984727	7.16411	2.62236	2.71318	6.5263	6.89109	3.39046	-1.75061	0.770298	7.11103	5.84677	1.96093	0.823184	-3.09256	1.19512	0.467502	1.21963	-3.24892	1.02166
																								5.13087	6.30261	10.3763	-0.073915	1.39519	7.58683	9.92921	1.00054	7.28627	2.59837	2.71828	6.489	7.02787	3.55731	-1.55332	0.763262	7.11649	5.85691	1.94448	0.804075	-3.10021	1.2648	0.515025	1.17195	-3.25628	1.12234
																								5.11394	6.34569	10.3614	-0.0514585	1.41255	7.66255	9.86858	1.02566	7.41177	2.58039	2.72268	6.46796	7.16241	3.71303	-1.36687	0.76301	7.13154	5.85989	1.93264	0.768929	-3.10021	1.29377	0.580429	1.11641	-3.26363	1.2813
																								5.10487	6.38147	10.3466	-0.0245096	1.43302	7.73169	9.83242	1.03683	7.52891	2.57589	2.72514	6.45553	7.29584	3.8634	-1.18203	0.767409	7.15916	5.85363	1.93199	0.740616	-3.13454	1.31981	0.633203	1.04389	-3.27798	1.39738
																								5.10245	6.42309	10.3249	-0.0047463	1.44604	7.79424	9.84093	1.03869	7.57727	2.56689	2.72233	6.44628	7.42955	3.98905	-1.00965	0.772059	7.19744	5.84915	1.93889	0.691078	-3.16888	1.32714	0.716047	0.975852	-3.29637	1.45471
																								5.10306	6.45449	10.2734	0.0141174	1.44542	7.87325	9.86646	1.0238	7.61576	2.5609	2.72075	6.44469	7.56381	4.10357	-0.85857	0.775326	7.24119	5.83901	1.94826	0.676686	-3.16888	1.30146	0.681168	0.917221	-3.32614	1.44556
																								5.11757	6.46179	10.1913	0.0231022	1.44542	7.96543	9.91326	0.999613	7.66764	2.5609	2.72057	6.45649	7.69948	4.21933	-0.723959	0.776079	7.29507	5.81365	1.9606	0.679041	-3.15781	1.22042	0.62447	0.866306	-3.34049	1.39257
																								5.13329	6.45814	10.0886	0.0428654	1.43488	8.08395	9.9707	0.963331	7.76302	2.53992	2.72075	6.47944	7.83346	4.33428	-0.610646	0.773817	7.34976	5.78262	1.97441	0.64625	-3.1727	1.08473	0.515025	0.820173	-3.35519	1.33476
																								5.16232	6.45522	9.98355	0.0716134	1.41131	8.21563	10.0345	0.910303	7.88853	2.50994	2.72022	6.50462	7.96549	4.44386	-0.522648	0.769671	7.40172	5.74474	1.98609	0.603792	-3.1727	0.963703	0.323607	0.787618	-3.38498	1.26732
																								5.20102	6.45741	9.87627	0.0904771	1.38155	8.34952	10.0749	0.874022	8.02742	2.45297	2.72145	6.53554	8.09528	4.54685	-0.454744	0.764141	7.45176	5.70088	1.98724	0.556609	-3.0815	0.879719	0.0925011	0.766172	-3.41035	1.22398
																								5.23428	6.44135	9.76785	0.112934	1.35241	8.45048	10.0877	0.849831	8.2299	2.40801	2.72461	6.57316	8.22088	4.6519	-0.398887	0.758612	7.49825	5.65166	1.97754	0.540094	-2.92087	0.854045	-0.11724	0.726058	-3.44014	1.24325
																								5.27661	6.43112	9.656	0.141682	1.3307	8.51083	10.0835	0.823783	8.42401	2.35854	2.72233	6.60408	8.34675	4.74954	-0.338216	0.753209	7.54501	5.60452	1.96257	0.499991	-2.82547	0.839006	-0.256769	0.672058	-3.49861	1.33959
																								5.32741	6.44062	9.551	0.183901	1.30466	8.54376	10.06	0.797735	8.58968	2.29708	2.7167	6.62352	8.46339	4.83152	-0.275528	0.748685	7.58603	5.56007	1.94366	0.474041	-2.74955	0.854045	-0.37843	0.611887	-3.61261	1.51299
																								5.37881	6.46398	9.43914	0.218041	1.27366	8.53937	10.0259	0.78471	8.7202	2.26545	2.70614	6.63054	8.57137	4.90402	-0.211643	0.746045	7.6276	5.51323	1.92393	0.51155	-2.64233	0.912727	-0.487875	0.548626	-3.69351	1.69122
																								5.41812	6.49173	9.31589	0.247684	1.24327	8.50754	9.98336	0.784618	8.78546	2.23847	2.68978	6.62607	8.67598	4.96335	-0.136904	0.742402	7.67354	5.46878	1.90535	0.563682	-2.53588	0.953069	-0.522325	0.488303	-3.75603	1.8786
																								5.4483	6.51363	9.18806	0.279125	1.20917	8.46145	9.93975	0.776337	8.81224	2.25796	2.66779	6.61269	8.76773	5.00866	-0.0565365	0.73637	7.71839	5.4291	1.89532	0.613227	-2.50878	0.949396	-0.496594	0.431213	-3.82994	2.10548
																								5.48095	6.54284	9.07735	0.304189	1.17693	8.43182	9.89507	0.765175	8.79885	2.27295	2.64369	6.59547	8.84661	5.03833	0.0346758	0.728956	7.76297	5.38793	1.89581	0.655693	-2.52404	0.883381	-0.539764	0.395881	-3.88878	2.31213
																								5.50635	6.55672	9.00203	0.325746	1.1409	8.41975	9.85465	0.754847	8.77542	2.27445	2.62135	6.58017	8.91095	5.05357	0.125083	0.719279	7.80617	5.34288	1.90584	0.721507	-2.4672	0.821037	-0.592083	0.368113	-3.95092	2.51492
																								5.52449	6.54795	8.9461	0.334731	1.10438	8.41756	9.81317	0.758568	8.75015	2.26995	2.59953	6.56455	8.96494	5.05604	0.219107	0.704577	7.84883	5.29634	1.92294	0.783081	-2.41759	0.765656	-0.613889	0.35407	-3.98402	2.73121
																								5.54505	6.52313	8.93583	0.334731	1.07579	8.42524	9.76849	0.774385	8.71016	2.23397	2.57948	6.55276	9.00634	5.04327	0.317155	0.688743	7.88766	5.25398	1.9453	0.804075	-2.4401	0.696351	-0.64049	0.332624	-4.06125	2.97207
																								5.57166	6.48289	8.95523	0.33563	1.04789	8.43292	9.72381	0.784618	8.69159	2.18601	2.56013	6.54606	9.02871	5.02761	0.41801	0.674921	7.9213	5.21728	1.97063	0.834743	-2.50115	0.670677	-0.64049	0.280169	-4.16826	3.14547
																								5.6025	6.43397	9.00317	0.329344	1.02557	8.4406	9.68021	0.800433	8.69326	2.08857	2.54394	6.54224	9.04354	5.00743	0.520072	0.663485	7.95111	5.18596	1.99382	0.886643	-2.53588	0.667004	-0.66622	0.212282	-4.20833	3.25193
																								5.63153	6.38286	9.06823	0.327545	1.00634	8.44828	9.64617	0.809735	8.69493	1.98364	2.52846	6.53969	9.05053	4.98106	0.611686	0.655192	7.97791	5.16269	2.01569	0.924391	-2.59654	0.714319	-0.670573	0.161211	-4.23408	3.31406
																								5.64906	6.3427	9.13556	0.331138	0.987121	8.435	9.61532	0.81904	8.67988	1.91169	2.51456	6.53937	9.0441	4.94975	0.695263	0.653056	8.00033	5.15434	2.03443	0.952935	-2.77587	0.765656	-0.692379	0.144393	-4.17892	3.34827
																								5.65511	6.3113	9.19376	0.337424	0.962317	8.39232	9.58554	0.813458	8.64473	1.86373	2.50119	6.55021	9.03319	4.91803	0.769198	0.659338	8.02385	5.16209	2.04841	0.97653	-2.95178	0.791702	-0.77959	0.124336	-4.09839	3.30492
																								5.65995	6.2872	9.22344	0.353594	0.935655	8.32636	9.56745	0.785547	8.59788	1.83225	2.49204	6.56551	9.02032	4.88425	0.829069	0.669893	8.05065	5.17611	2.05844	1.01899	-3.0052	0.813703	-0.892959	0.119708	-3.99505	3.18449
																								5.65511	6.27041	9.24958	0.376056	0.912091	8.25503	9.55895	0.755778	8.53094	1.81876	2.48817	6.5891	9.00522	4.83399	0.872467	0.681203	8.07581	5.18984	2.06436	1.05438	-2.98955	0.82471	-1.03293	0.155194	-3.85531	3.07804
																								5.64483	6.27041	9.27594	0.424562	0.886048	8.17712	9.55363	0.713913	8.43556	1.83959	2.48184	6.61842	8.98088	4.7726	0.907022	0.69465	8.09905	5.20416	2.06601	1.07325	-2.94414	0.82471	-1.20256	0.204566	-3.75603	2.99133
																								5.63334	6.27771	9.29295	0.468581	0.854424	8.09152	9.54618	0.666469	8.34352	1.88621	2.47304	6.65222	8.94899	4.70422	0.937564	0.705834	8.11874	5.21579	2.06222	1.12491	-2.84455	0.802697	-1.33379	0.230794	-3.68616	2.88536
																								5.64181	6.28501	9.29637	0.503615	0.814119	8.01909	9.53331	0.618091	8.29164	1.92354	2.4595	6.69015	8.92102	4.6346	0.95886	0.713122	8.13843	5.214	2.05137	1.20064	-2.63089	0.747688	-1.42493	0.226168	-3.70124	2.69797
																								5.65451	6.29304	9.32262	0.54584	0.775674	7.95544	9.51842	0.568784	8.27324	1.96401	2.44313	6.72649	8.88997	4.56333	0.968905	0.714127	8.1532	5.1964	2.03953	1.29477	-2.37143	0.722014	-1.52086	0.229254	-3.71227	2.44267
																								5.65995	6.29596	9.37855	0.589854	0.731029	7.90387	9.4897	0.527759	8.27826	2.02696	2.42167	6.76729	8.85752	4.48876	0.980555	0.709729	8.16168	5.16925	2.02572	1.39409	-2.17301	0.681672	-1.52086	0.236965	-3.74131	2.21098
																								5.6666	6.29815	9.43104	0.622195	0.685144	7.85558	9.44396	0.489617	8.29667	2.10491	2.39651	6.80523	8.82815	4.41708	0.986988	0.700932	8.16961	5.13912	2.01059	1.47902	-2.0242	0.630335	-1.57754	0.23851	-3.80751	1.97975
																								5.67084	6.29012	9.47099	0.616808	0.641739	7.80839	9.38439	0.470079	8.34352	2.18885	2.37839	6.84061	8.81137	4.35199	0.976943	0.686229	8.17699	5.10451	1.99661	1.56394	-1.93682	0.589622	-1.63904	0.247614	-3.86635	1.71964
																								5.67386	6.27406	9.49953	0.602431	0.602054	7.75353	9.31632	0.472871	8.38368	2.2698	2.37224	6.87249	8.80857	4.29596	0.954841	0.670523	8.18738	5.06901	1.98296	1.63212	-1.83723	0.578627	-1.78293	0.258567	-3.91782	1.50336
																								5.65874	6.258	9.51893	0.574583	0.57973	7.69426	9.25994	0.486825	8.39205	2.35074	2.38156	6.90022	8.81305	4.23581	0.933947	0.653306	8.19668	5.0359	1.97359	1.66515	-1.76093	0.619329	-1.9399	0.266283	-3.93621	1.34922
																								5.64719	6.25142	9.50637	0.531464	0.57167	7.64159	9.21101	0.505432	8.37347	2.42569	2.40848	6.92477	8.82284	4.16331	0.918677	0.637975	8.20461	5.00726	1.96224	1.67482	-1.73842	0.674338	-2.03148	0.266283	-3.98035	1.26732
																								5.6478	6.24631	9.46642	0.477566	0.57415	7.58233	9.16315	0.525898	8.35339	2.49914	2.4565	6.94102	8.8357	4.08586	0.896978	0.62478	8.21555	4.98309	1.94744	1.66751	-1.76093	0.802697	-2.18844	0.255482	-3.96968	1.19026
																								5.65143	6.24485	9.41621	0.421869	0.575329	7.51649	9.12485	0.557528	8.32829	2.5546	2.52494	6.95059	8.84969	4.01047	0.882512	0.613848	8.22539	4.95803	1.93149	1.66751	-1.78763	0.945735	-2.23161	0.226168	-3.93254	1.09392
																								5.66896	6.24923	9.36257	0.38405	0.581591	7.43858	9.11847	0.587299	8.2714	2.59508	2.60991	6.95633	8.85528	3.92973	0.881309	0.605429	8.23879	4.92671	1.9134	1.68426	-1.80328	1.05575	-2.21853	0.181424	-3.92519	0.958557
																								5.68892	6.25434	9.31806	0.35081	0.593372	7.36066	9.13017	0.599393	8.23793	2.63105	2.70597	6.95537	8.85137	3.83291	0.894971	0.598014	8.25383	4.88941	1.89548	1.70077	-1.87959	1.15074	-2.16664	0.138068	-3.8737	0.693621
																								5.72278	6.26018	9.30436	0.33464	0.603231	7.27945	9.12166	0.605906	8.22956	2.67152	2.80818	6.94708	8.83654	3.74228	0.910639	0.594119	8.27298	4.84825	1.87427	1.7338	-2.00551	1.22408	-2.11388	0.108753	-3.81486	0.419541
																								5.75362	6.26311	9.32376	0.329253	0.601372	7.18288	9.10357	0.606835	8.21952	2.7105	2.91039	6.92795	8.81025	3.66277	0.929124	0.590474	8.29841	4.79842	1.85486	1.77862	-2.11577	1.3088	-2.11824	0.108753	-3.74867	0.202295
																								5.76693	6.27691	9.3717	0.318475	0.59517	7.07863	9.0972	0.598461	8.18438	2.71499	3.00487	6.89671	8.77445	3.58284	0.958458	0.585574	8.32712	4.73906	1.83957	1.835	-2.14668	1.32714	-2.14877	0.125879	-3.72661	0.00961252
																								5.77479	6.28355	9.46528	0.313982	0.600751	6.97767	9.09507	0.577066	8.13083	2.703	3.08948	6.85655	8.7255	3.49674	0.992611	0.578536	8.35994	4.67491	1.82493	1.88714	-2.12723	1.37849	-2.2883	0.153651	-3.70124	-0.163317
																								5.76874	6.28056	9.59882	0.312183	0.601991	6.88	9.05986	0.539758	8.08565	2.67902	3.15809	6.81319	8.67067	3.40735	1.02958	0.573007	8.39385	4.61047	1.81178	1.90601	-2.078	1.48447	-2.45835	0.203021	-3.58724	-0.264482
																								5.7627	6.28574	9.76088	0.313982	0.59145	6.77784	8.99497	0.508129	7.99361	2.61741	3.21158	6.7708	8.60493	3.33278	1.06333	0.567981	8.4283	4.54544	1.80027	1.91993	-1.98223	1.62054	-2.58046	0.270756	-3.52435	-0.236058
																								5.74576	6.28932	9.92866	0.301405	0.575948	6.667	8.93753	0.483942	7.85305	2.51548	3.25011	6.72681	8.53221	3.25492	1.10271	0.55818	8.46003	4.481	1.79122	1.95532	-1.86814	1.77457	-2.73742	0.360397	-3.49125	-0.134907
																								5.72157	6.28932	10.1056	0.278948	0.566647	6.56494	8.88754	0.472776	7.71918	2.38507	3.27561	6.68919	8.45976	3.17994	1.14008	0.548001	8.48983	4.427	1.77955	1.98858	-1.76856	1.87322	-2.83335	0.426739	-3.45485	-0.115153
																								5.71613	6.27545	10.2755	0.266371	0.551146	6.48703	8.80883	0.47836	7.63032	2.24566	3.29109	6.65636	8.38703	3.1198	1.1662	0.538575	8.51581	4.38106	1.76886	2.0025	-1.75329	1.98361	-2.87739	0.489843	-3.39933	-0.105521
																								5.72036	6.27618	10.4159	0.243014	0.51332	6.41131	8.69501	0.494175	7.56003	2.10176	3.29972	6.62862	8.3171	3.06789	1.18026	0.534429	8.54125	4.34496	1.76376	2.03105	-1.81854	2.04926	-2.80719	0.574858	-3.39234	-0.105521
																								5.73548	6.29808	10.5163	0.203488	0.473637	6.33339	8.58971	0.520223	7.48808	1.95487	3.30605	6.5977	8.24717	3.02875	1.18589	0.531539	8.56777	4.3199	1.76475	2.08742	-1.95934	2.03495	-2.70734	0.647219	-3.50633	-0.129595
																								5.74757	6.31999	10.5859	0.160369	0.442012	6.26535	8.49929	0.549063	7.46465	1.83045	3.31115	6.56519	8.18172	2.99992	1.1879	0.530282	8.59676	4.31065	1.7733	2.12282	-2.18064	1.92823	-2.67202	0.699831	-3.63504	-0.16814
																								5.77479	6.34189	10.6362	0.131621	0.416588	6.21926	8.41952	0.565809	7.48975	1.72852	3.31625	6.54192	8.12018	2.97931	1.17946	0.535685	8.63504	4.31662	1.79303	2.11125	-2.38287	1.74486	-2.59353	0.704305	-3.73396	-0.313134
																								5.82256	6.36088	10.6613	0.105566	0.383105	6.18634	8.34506	0.56953	7.51486	1.63558	3.32435	6.5161	8.0564	2.96077	1.16539	0.543477	8.67743	4.33511	1.83184	2.09003	-2.55838	1.61283	-2.5194	0.70893	-3.8373	-0.399828
																								5.86187	6.38643	10.6727	0.0777228	0.349621	6.15013	8.31102	0.576971	7.50481	1.55614	3.33596	6.49633	7.99095	2.94347	1.15454	0.555037	8.7272	4.37091	1.88298	2.09238	-2.68849	1.51051	-2.49367	0.696745	-3.98402	-0.500505
																								5.89694	6.39812	10.6841	0.0615524	0.33722	6.11172	8.34187	0.574182	7.48975	1.47219	3.34686	6.48326	7.92633	2.93317	1.15093	0.565969	8.78381	4.41954	1.94267	2.10418	-2.74192	1.40416	-2.55908	0.65493	-4.06492	-0.568436
																								5.92295	6.3879	10.7035	0.0480753	0.33598	6.07441	8.38229	0.570459	7.47971	1.38675	3.35496	6.47689	7.86395	2.92741	1.15213	0.575897	8.83494	4.4804	2.00927	2.12045	-2.71101	1.31247	-2.61969	0.613427	-4.05021	-0.620935
																								5.94532	6.36453	10.7332	0.0310053	0.334119	6.03381	8.43441	0.565809	7.43453	1.28617	3.36129	6.47529	7.80269	2.92041	1.15053	0.58595	8.88116	4.54663	2.07768	2.15372	-2.58128	1.25746	-2.64629	0.570072	-4.00609	-0.630568
																								5.94955	6.34408	10.7663	-0.00312926	0.328538	5.97345	8.49504	0.564878	7.34417	1.1709	3.36481	6.46892	7.74312	2.91258	1.15374	0.591229	8.91753	4.61763	2.1428	2.19854	-2.4897	1.27213	-2.67639	0.543844	-3.95497	-0.49136
																								5.93625	6.32802	10.8085	-0.050741	0.33598	5.89224	8.5662	0.576971	7.24544	1.06582	3.36639	6.47211	7.68493	2.90269	1.16178	0.594245	8.94461	4.68655	2.19624	2.25257	-2.41759	1.19512	-2.72043	0.510057	-3.89245	-0.404651
																								5.91623	6.31342	10.8656	-0.112724	0.362642	5.78799	8.62045	0.566738	7.17683	0.962396	3.3678	6.48039	7.63095	2.88457	1.16419	0.596381	8.9632	4.74741	2.24015	2.25752	-2.34891	1.00808	-2.66765	0.483673	-3.77478	-0.278924
																								5.886	6.30685	10.9409	-0.193576	0.388623	5.67935	8.64172	0.559202	7.11826	0.891942	3.37642	6.49314	7.57752	2.85696	1.15254	0.599396	8.96949	4.80051	2.276	2.22921	-2.32563	0.850373	-2.59353	0.452971	-3.69755	-0.129595
																								5.85395	6.30903	11.0356	-0.286192	0.410325	5.57071	8.68427	0.553621	7.07977	0.848471	3.39542	6.51578	7.52353	2.81082	1.1236	0.6048	8.97906	4.84288	2.30494	2.1582	-2.32563	0.740354	-2.55036	0.403445	-3.63872	-0.00435563
																								5.82915	6.31634	11.136	-0.37333	0.435129	5.45438	8.73852	0.545248	7.08479	0.85297	3.42621	6.55148	7.46563	2.74326	1.08061	0.611084	8.9859	4.87748	2.33059	2.08507	-2.3638	0.644631	-2.48932	0.34034	-3.53906	0.0534406
																								5.8098	6.31481	11.2376	-0.458669	0.465513	5.33916	8.8034	0.535946	7.11993	0.900935	3.46878	6.61077	7.40269	2.66663	1.02235	0.625284	8.99082	4.89717	2.35411	2.03552	-2.34891	0.545979	-2.43219	0.269212	-3.45816	-0.00917916
																								5.79106	6.31334	11.3358	-0.531436	0.490936	5.22174	8.88106	0.51734	7.15993	0.962396	3.51804	6.68951	7.34004	2.58547	0.946804	0.649285	8.99684	4.90791	2.38091	1.99778	-2.31418	0.531312	-2.40646	0.192069	-3.41404	0.0288779
																								5.77413	6.31773	11.4191	-0.597911	0.509539	5.112	8.98849	0.512687	7.1867	1.05083	3.57346	6.79152	7.2729	2.50308	0.864429	0.677433	8.99492	4.91149	2.411	1.99542	-2.28786	0.626663	-2.41518	0.10721	-3.38498	0.0438079
																								5.76082	6.3243	11.4773	-0.646423	0.530621	5.00654	9.11506	0.506175	7.20176	1.17075	3.62958	6.91743	7.19738	2.42275	0.783262	0.707341	8.98945	4.90433	2.44356	2.0025	-2.21917	0.722014	-2.41518	0.0225059	-3.34049	0.000453546
																								5.74328	6.33087	11.507	-0.670673	0.550462	4.91216	9.22995	0.49222	7.18503	1.30716	3.68306	7.06343	7.1171	2.36178	0.705313	0.741271	8.97359	4.89061	2.47694	2.05228	-2.1505	0.799036	-2.40211	-0.0453808	-3.37395	0.0582642
																								5.71305	6.34693	11.5264	-0.692235	0.574026	4.84095	9.3427	0.480127	7.12981	1.41359	3.72792	7.22569	7.04074	2.31481	0.630574	0.778467	8.94953	4.87181	2.50983	2.10418	-2.05854	0.894015	-2.41911	-0.0885802	-3.48023	0.159415
																								5.67858	6.37176	11.5481	-0.699421	0.599448	4.78377	9.44907	0.475474	7.0612	1.48854	3.76592	7.39177	6.96885	2.27238	0.560658	0.81428	8.91753	4.8554	2.54256	2.16056	-1.96315	0.967365	-2.39774	-0.11481	-3.60525	0.313567
																								5.63806	6.39293	11.5788	-0.708406	0.634793	4.74207	9.52991	0.46338	6.99426	1.56198	3.80269	7.55594	6.89612	2.23448	0.495561	0.844943	8.87952	4.83422	2.57512	2.20302	-1.8834	1.01871	-2.34106	-0.119438	-3.67145	0.390629
																								5.59029	6.4017	11.6302	-0.710199	0.673238	4.69598	9.57352	0.447566	6.90389	1.62929	3.83471	7.71469	6.82955	2.20688	0.430866	0.872086	8.84616	4.80499	2.60718	2.23628	-1.78763	1.02972	-2.30574	-0.105706	-3.71925	0.467705
																								5.54009	6.40827	11.6849	-0.710199	0.713544	4.64879	9.59266	0.440124	6.81186	1.64143	3.85969	7.86643	6.77584	2.1871	0.362963	0.898475	8.81225	4.77605	2.63711	2.27639	-1.69988	1.03338	-2.26257	-0.0685232	-3.7711	0.573679
																								5.49293	6.4163	11.7524	-0.721877	0.768111	4.59392	9.58202	0.437332	6.74325	1.62194	3.88062	8.0137	6.73164	2.16445	0.301885	0.92034	8.77834	4.74293	2.66474	2.29762	-1.63502	1.02972	-2.17972	-0.0361225	-3.74131	0.564046
																								5.44273	6.42506	11.8162	-0.736254	0.820196	4.51052	9.53724	0.430728	6.68468	1.62479	3.9005	8.1546	6.69556	2.1492	0.251254	0.938311	8.75045	4.70385	2.69088	2.32569	-1.62737	0.997072	-2.1056	-0.0206935	-3.66409	0.511059
																								5.38347	6.4309	11.8447	-0.76051	0.872282	4.40627	9.45534	0.419657	6.64284	1.64577	3.9188	8.29932	6.66619	2.14591	0.20183	0.951128	8.73267	4.65672	2.71621	2.30942	-1.66591	0.949396	-2.09251	-0.0301058	-3.51737	0.452775
																								5.32179	6.44989	11.8344	-0.773082	0.913827	4.30421	9.35535	0.428868	6.59767	1.66526	3.93147	8.45042	6.64297	2.15456	0.162853	0.958919	8.72091	4.61077	2.73824	2.29031	-1.67736	0.894015	-2.09688	-0.0532482	-3.44014	0.419541
																								5.26252	6.47472	11.7773	-0.796443	0.950413	4.21093	9.25856	0.454916	6.5724	1.68175	3.93921	8.60758	6.61975	2.16321	0.128298	0.963821	8.70833	4.57258	2.75781	2.27403	-1.70369	0.817376	-2.14005	-0.0901229	-3.41771	0.419541
																								5.20931	6.50392	11.7009	-0.827885	0.974595	4.11875	9.15751	0.47073	6.52721	1.73122	3.94501	8.77238	6.59654	2.17433	0.0929373	0.9647	8.7056	4.53917	2.78165	2.28324	-1.78763	0.678011	-2.22725	-0.144123	-3.41035	0.457584
																								5.15246	6.53897	11.6016	-0.864713	0.977696	4.01669	9.06603	0.490266	6.45041	1.79717	3.94501	8.94134	6.57556	2.18669	0.0431111	0.962438	8.71571	4.51322	2.81339	2.28559	-1.84486	0.545979	-2.36679	-0.204297	-3.42507	0.515883
																								5.10463	6.57183	11.4817	-0.905139	0.978315	3.92122	8.98732	0.533991	6.3649	1.85563	3.93973	9.10997	6.55038	2.19122	-0.0231881	0.958667	8.73048	4.48905	2.85417	2.25988	-1.88683	0.439261	-2.49367	-0.258297	-3.49125	0.616545
																								5.0629	6.62002	11.379	-0.942957	0.975153	3.84441	8.92137	0.580506	6.25111	1.9036	3.92812	9.26202	6.52157	2.18546	-0.0995321	0.95716	8.74525	4.46757	2.90433	2.29998	-1.92118	0.376918	-2.57172	-0.293937	-3.66409	0.703254
																								5.0242	6.66967	11.2912	-0.991377	0.967712	3.75552	8.84584	0.605626	6.1256	1.95906	3.91194	9.40101	6.49052	2.16362	-0.203203	0.960176	8.76494	4.44162	2.96533	2.3967	-2.02802	0.333276	-2.62885	-0.323252	-3.7711	0.766362
																								4.99154	6.73101	11.2193	-1.02462	0.948489	3.66224	8.74266	0.605626	6.00679	2.01452	3.89276	9.5282	6.46059	2.13767	-0.322945	0.967339	8.79338	4.40791	3.0344	2.50263	-2.16157	0.321909	-2.63322	-0.364755	-3.78545	0.785139
																								4.94861	6.8033	11.1576	-1.05426	0.924927	3.56786	8.61289	0.605626	5.92479	2.0505	3.87288	9.63562	6.42675	2.10306	-0.453134	0.978398	8.82072	4.37002	3.10725	2.59723	-2.22643	0.424954	-2.60225	-0.414128	-3.78176	0.785139
																								4.89962	6.88727	11.0834	-1.07951	0.895783	3.50092	8.46185	0.596324	5.88296	2.06249	3.85476	9.72265	6.38451	2.06063	-0.590556	0.99511	8.83959	4.33034	3.17845	2.72462	-2.34128	0.534984	-2.52812	-0.438813	-3.7711	0.881481
																								4.84641	6.97847	11.0115	-1.10735	0.86106	3.45373	8.27358	0.55539	5.8863	2.06549	3.83998	9.79725	6.33556	2.01985	-0.740835	1.01484	8.85874	4.30528	3.24653	2.88504	-2.45155	0.619329	-2.454	-0.452699	-3.68616	0.987943
																								4.80045	7.05952	10.9305	-1.14598	0.818274	3.39448	8.05658	0.509804	5.91977	2.07448	3.82802	9.87503	6.28493	1.97453	-0.905584	1.03532	8.88061	4.30051	3.31	2.98176	-2.53167	0.667004	-2.44091	-0.460566	-3.53539	1.07946
																								4.75328	7.14057	10.8381	-1.19179	0.771768	3.33631	7.85331	0.483756	5.99173	2.06249	3.82116	9.94898	6.2343	1.93168	-1.07395	1.05794	8.89456	4.32706	3.36558	3.00536	-2.55495	0.725686	-2.50632	-0.457481	-3.43647	1.23361
																								4.69099	7.21651	10.7433	-1.25468	0.739524	3.29011	7.67249	0.469802	6.05699	2.02202	3.8238	10.0051	6.18143	1.88266	-1.24713	1.08119	8.89948	4.39508	3.41525	2.9886	-2.5126	0.788029	-2.60661	-0.452699	-3.43647	1.39738
																								4.63173	7.28514	10.6452	-1.32564	0.724022	3.2595	7.50974	0.475288	6.10552	1.9769	3.83084	10.0507	6.13052	1.82169	-1.42915	1.10557	8.89839	4.50486	3.45882	2.95086	-2.53588	0.755022	-2.73307	-0.434339	-3.45118	1.53659
																								4.57549	7.3421	10.5824	-1.39841	0.718441	3.21659	7.37039	0.490174	6.11054	1.93343	3.84157	10.0896	6.08353	1.75454	-1.6152	1.12894	8.89511	4.65731	3.49895	2.90603	-2.50497	0.696351	-2.92493	-0.437424	-3.4839	1.63293
																								4.51925	7.40562	10.5367	-1.47567	0.714102	3.15843	7.27147	0.522735	6.04862	1.88096	3.853	10.1106	6.04269	1.68039	-1.79481	1.15257	8.88718	4.83721	3.53611	2.85673	-2.45155	0.648304	-3.16955	-0.462111	-3.56885	1.79672
																								4.45273	7.47499	10.4933	-1.54124	0.720923	3.11124	7.19914	0.558088	5.95157	1.80901	3.8676	10.1081	6.00633	1.60788	-1.96518	1.17431	8.87159	5.0356	3.56801	2.84965	-2.45537	0.656009	-3.37406	-0.495898	-3.6788	2.03805
																								4.38923	7.53998	10.4727	-1.59604	0.737663	3.06844	7.11298	0.583204	5.80096	1.73407	3.88326	10.0851	5.96745	1.53331	-2.13234	1.18901	8.85819	5.24503	3.59761	2.87796	-2.50878	0.651965	-3.4835	-0.532929	-3.78176	2.30731
																								4.33783	7.60862	10.4671	-1.64635	0.745105	3.01247	7.00874	0.605531	5.64517	1.67261	3.89188	10.0634	5.92829	1.45792	-2.29508	1.19881	8.84698	5.44909	3.62557	2.9393	-2.62707	0.593655	-3.54454	-0.536015	-3.89981	2.65414
																								4.29006	7.67798	10.4647	-1.69935	0.746345	2.95431	6.91939	0.606463	5.49289	1.59766	3.89927	10.037	5.88493	1.38995	-2.44174	1.20346	8.83385	5.63584	3.64974	3.01479	-2.71483	0.549652	-3.59643	-0.531384	-4.0322	3.03998
																								4.24531	7.74808	10.443	-1.74337	0.750065	2.89944	6.82153	0.59623	5.37742	1.50322	3.90842	9.99488	5.84325	1.32691	-2.57354	1.20346	8.82127	5.79605	3.66997	3.06433	-2.90179	0.519945	-3.60516	-0.509939	-4.1348	3.39595
																								4.20298	7.80649	10.4236	-1.77751	0.760606	2.85774	6.68325	0.572971	5.30714	1.3953	3.92267	9.94994	5.80213	1.26059	-2.69006	1.19931	8.80486	5.93418	3.68411	3.08556	-3.13073	0.457602	-3.54891	-0.455938	-4.19731	3.67052
																								4.16488	7.86126	10.4316	-1.81433	0.760606	2.82153	6.53007	0.545062	5.27033	1.29187	3.94448	9.89893	5.75346	1.19468	-2.79695	1.1968	8.78901	6.05023	3.69381	3.10444	-3.29479	0.333276	-3.44381	-0.384812	-4.22341	3.90174
																								4.12194	7.92041	10.4522	-1.85566	0.756267	2.78861	6.40031	0.499476	5.28371	1.18245	3.97351	9.84889	5.70759	1.13494	-2.88374	1.19755	8.77178	6.13287	3.69923	3.15138	-3.40583	0.189878	-3.37841	-0.320165	-4.20466	3.98844
																								4.0778	7.97152	10.4876	-1.89069	0.758747	2.76666	6.29394	0.442728	5.2971	1.07302	4.0145	9.79214	5.66703	1.08015	-2.95647	1.19906	8.75728	6.19074	3.70367	3.20824	-3.4665	0.102221	-3.34353	-0.282982	-4.09104	3.97447
																								4.03849	8.01533	10.5538	-1.91225	0.763088	2.72715	6.16736	0.380398	5.2971	0.992077	4.06534	9.72998	5.62786	1.03277	-3.02397	1.20157	8.75865	6.22923	3.71091	3.27877	-3.51228	0.0435501	-3.28248	-0.253667	-3.89981	3.92582
																								3.99797	8.0533	10.6667	-1.95448	0.769227	2.6657	6.0344	0.323647	5.29376	0.946957	4.12129	9.6793	5.58451	0.995283	-3.08746	1.20409	8.78162	6.25638	3.72176	3.37573	-3.44361	-0.00815847	-3.22144	-0.232067	-3.72661	3.84442
																								3.94657	8.0847	10.7991	-2.00388	0.775489	2.58559	5.94611	0.26597	5.27702	0.945456	4.18022	9.63467	5.54143	0.973861	-3.15778	1.20748	8.83057	6.26921	3.741	3.49841	-3.30624	-0.0297994	-3.21272	-0.222811	-3.62364	3.75723
																								3.89335	8.10368	10.9338	-2.06586	0.796571	2.4956	5.87899	0.193404	5.23853	0.93796	4.23529	9.60152	5.50535	0.956972	-3.22408	1.20723	8.90249	6.27368	3.77159	3.60693	-3.20742	-0.0705126	-3.29557	-0.236697	-3.5762	3.67583
																								3.85762	8.11683	11.0559	-2.13872	0.828133	2.40671	5.79283	0.138424	5.19503	0.945456	4.28402	9.57187	5.46395	0.946261	-3.2936	1.20535	8.9952	6.28234	3.81139	3.66826	-3.11547	-0.114155	-3.39192	-0.255212	-3.52803	3.73796
																								3.82617	8.13435	11.1632	-2.22128	0.865399	2.30356	5.68859	0.0956301	5.16992	0.954449	4.32483	9.54318	5.415	0.940491	-3.36592	1.20434	9.09911	6.29367	3.85496	3.69162	-3.0277	-0.154497	-3.50486	-0.256754	-3.52104	3.85405
																								3.78626	8.1526	11.25	-2.32827	0.901922	2.20699	5.57584	0.058417	5.17662	0.922972	4.35615	9.5215	5.36437	0.937195	-3.43825	1.20245	9.20029	6.31217	3.90117	3.69397	-2.96666	-0.220512	-3.6662	-0.255212	-3.63137	3.98363
																								3.75118	8.16575	11.3024	-2.41271	0.940986	2.13237	5.47372	-0.00205493	5.17477	0.840528	4.37937	9.49983	5.31122	0.933075	-3.50736	1.20271	9.28643	6.33275	3.94984	3.68005	-2.95902	-0.304857	-3.8319	-0.25984	-3.78176	4.17149
																								3.73485	8.18831	11.3298	-2.49086	0.988113	2.06982	5.34927	-0.0643845	5.17477	0.713117	4.39292	9.48644	5.2508	0.930605	-3.56804	1.20447	9.35343	6.35871	3.99589	3.6376	-2.99336	-0.363539	-3.9758	-0.266164	-3.86267	4.41716
																								3.73244	8.22628	11.3424	-2.55734	1.03028	2.01165	5.20674	-0.119273	5.17477	0.576708	4.40084	9.47528	5.18535	0.92978	-3.62871	1.20849	9.39828	6.38824	4.03864	3.57838	-3.0052	-0.363539	-4.08959	-0.262925	-3.92886	4.61995
																								3.72579	8.26279	11.3664	-2.61393	1.0588	1.9524	5.06207	-0.179744	5.13796	0.416319	4.40541	9.46891	5.12325	0.926897	-3.69019	1.21389	9.42207	6.42136	4.08403	3.51728	-3.02046	-0.334193	-4.23349	-0.250581	-4.03587	4.69702
																								3.72397	8.28834	11.3926	-2.66693	1.08236	1.9051	4.91848	-0.235561	5.05429	0.269421	4.40576	9.46763	5.06451	0.928135	-3.75207	1.21829	9.43575	6.45776	4.13056	3.4701	-3.05823	-0.319897	-4.36824	-0.255212	-4.14582	4.78373
																								3.73304	8.31463	11.4143	-2.69299	1.11151	1.85352	4.80041	-0.2858	4.93548	0.154	4.40207	9.46572	5.01248	0.93637	-3.81676	1.22646	9.4404	6.48848	4.17776	3.41088	-3.02046	-0.271849	-4.47768	-0.267707	-4.17525	4.90897
																								3.74816	8.3453	11.4347	-2.73251	1.13631	1.78219	4.67702	-0.296033	4.82169	0.0760501	4.39837	9.46285	4.97192	0.954084	-3.89431	1.235	9.44067	6.52011	4.22397	3.33067	-2.9285	-0.202533	-4.60806	-0.275269	-4.13847	4.95714
																								3.76086	8.36209	11.4714	-2.77923	1.15181	1.6944	4.55895	-0.279287	4.72463	0.0100951	4.39503	9.44436	4.94143	0.982922	-3.98633	1.24154	9.44204	6.54785	4.27379	3.26014	-2.80297	-0.169164	-4.75631	-0.298565	-4.10905	4.97159
																								3.76449	8.37232	11.5169	-2.83852	1.16111	1.59783	4.46747	-0.233701	4.651	-0.0513614	4.38834	9.41312	4.92465	1.03154	-4.09	1.24619	9.45134	6.56754	4.32378	3.18936	-2.69575	-0.125522	-4.85703	-0.341613	-4.0686	5.07757
																								3.76025	8.38181	11.5432	-2.90679	1.18096	1.48919	4.40035	-0.176021	4.61419	-0.112818	4.38271	9.36881	4.92269	1.09539	-4.20934	1.25058	9.47048	6.57828	4.36588	3.13982	-2.56983	-0.0884811	-4.89585	-0.392526	-3.97666	5.24134
																								3.75058	8.39933	11.582	-2.98135	1.19584	1.36518	4.34717	-0.111831	4.62925	-0.211902	4.37849	9.30856	4.93835	1.16913	-4.34194	1.2546	9.49673	6.58096	4.40337	3.11363	-2.3638	-0.0518009	-4.90892	-0.444983	-3.89614	5.35647
																								3.74151	8.42343	11.6379	-3.07208	1.19398	1.26093	4.29611	-0.029126	4.66941	-0.324322	4.37216	9.23269	4.96744	1.24535	-4.49303	1.25448	9.53829	6.58425	4.43527	3.10208	-2.2001	-0.0334718	-4.88277	-0.500529	-3.85164	5.38103
[truncated: 418 more rows]
[truncated: 43 more columns]

## Sheet: Figure 2 panel F-T
Panel F	Contra 0.4	Contra 2g	Ipsi 0.16g	Ipsi 2g		Panel I	eYFP	Contra-50	Paw lifting	Ipsi-50		Panel I	Eyfp	Contra 0.16g	Ipsi-0.16g	Contra-48	Contra-48		Panel P	eYFP	Naïve	SNI		Panel T	Naïve-open	Naïve-EYFP	Naïve-closed	SNI-open arms	SNI-closed arms
[truncated: 53 more rows]

[truncated: 4 more sheets: Figure 3, Figure 4, Figure 5, Figure 6]
