# Supplementary material for: The anterior cingulate cortex controls the hyperactivity in subthalamic neurons in male mice with comorbid chronic pain and depression
Source: PLoS Biol. 2024 Feb 22;22(2):e3002518. doi: 10.1371/journal.pbio.3002518 (PMC10883538; doi:10.1371/journal.pbio.3002518)
Supplement: S2 Data — (XLSX) [file pbio.3002518.s014.xlsx]

## Sheet: S1 Fig
Panel B	Sham						SNI
BL	0.839	1.221	1.932	0.839	0.839	0.662	0.662	1.571	0.904	0.839	1.503	1.033
3	1.571	0.904	0.839	1.503	1.033	0.662	0.019	0.036	0.019	0.042	0.036	0.042
7	0.839	0.613	1.602	0.839	1.571	0.904	0.031	0.068	0.014	0.051	0.014	0.014
14	1.065	0.839	0.839	1.221	0.839	0.839	0.053	0.036	0.036	0.047	0.037	0.028
21	0.671	1.571	1.257	1.602	0.839	0.943	0.205	0.019	0.028	0.161	0.069	0.028
28	0.671	1.571	1.257	1.602	0.839	0.943	0.019	0.036	0.019	0.042	0.036	0.042
48	1.065	0.839	0.662	1.065	1.065	0.839	0.037	0.069	0.053	0.084	0.047	0.066
Panel C	Sham						SNI
BL	17.15	8.34	13.2	13.92	13.87	12.7	15.01	10.65	12.21	10.32	12.84	12.21
3	15.25	11.42	12.06	15.85	13.05	13.9	6.36	5.66	4.75	5.41	6.29	6.08
7	11.22	13.99	12.79	13.72	14.06	12.3	4.81	4.65	6.12	6.42	6.9	6.04
14	10.69	11.36	11.94	10.66	15.05	13.33	6.65	6.7	7	6.86	7.34	6.86
21	10.38	13.72	9	9.55	12.69	13.08	5.98	5.7	6.6	5.99	6.7	7.03
28	11.57	12.85	14.18	12.79	13.19	13.61	6.57	6	6.42	6.78	5.84	7.48
48	12.37	13.5	10.07	11.81	12.17	12.65	6.53	7.01	6.35	6.55	7.28	5.75
Panel D	sham	SNI		Panel E	sham	SNI
	128.58	71.82			27.64	86.64
	29.38	83.22			95.7	90.36
	8.88	122.88			24.7	91.48
	62.42	59.6			50.74	80.2
	1.08	104.46			40.64	85.02
	20.02	59.63			51.04	70.38
		117.92				68.5
		148.6
Panel F	sham-wate	sni-water	sham urine	sni-urine		Panel H	Sham	SNI
	10.095	9.09	51	17.105			2	34
	13.16	9.42	32.03	29.545			2	25
	13.225	20.41	33.62	21.58			6	29
	15.585	0	48.36	9.64			1	22
	17.315	9.54	17.15	12.355			11	27
	12.63	3.28	19.74	20.765			2	14
	9.16	8.95	28.89	13.865			0	21
	15.905	8.7	66.63	20.9			1	117
							0	152
							1	151
							0	211
							4	196
							10	43
							4	55
							9	53
							3	33
							3	33
							4	25
							4	30
							5	54
							2	44
							19	76
							11	80
							2	80
							2	69
							6	82
							1	103
							11	85
							2	67
							0	68
							1	54
							0	50
							1	46
							1	60
							2	50
							0	53
							0	41
							0	44
							0
							0
							0
							1
							0
							0

## Sheet: S2 Fig
Panel D	eYFP （heat)	eYFP(vF)		Panel G	Naïve-EYFP	SNI-EYFP		Panel J	Naïve-open	Naïve-closed	SNI-open/close
	1.44305	1.85895			1.85895	1.85895			1.76548	1.85895	3.1007
	1.43605	1.84588			1.84588	1.84588			1.75949	1.84588	1.78603
	1.43471	1.83532			1.83532	1.83532			2.7509	1.83532	-5.30721
	1.43512	1.82906			1.82906	1.82906			1.73749	1.82906	5.71221
	1.43424	1.81376			1.81376	1.81376			1.72887	1.81376	-1.14111
	1.43505	1.80174			1.80174	1.80174			2.70427	-2.80174	-1.0585
	1.43418	1.79368			1.79368	1.79368			1.68546	1.79368	-1.8268
	1.43813	1.78081			1.78081	1.78081			1.86354	-1.78081	-0.19516
	1.43822	1.77134			1.77134	1.77134			-1.84669	1.77134	-2.20926
	1.4365	1.76548			1.76548	1.76548			1.83804	1.76548	-0.647825
	1.43428	1.75949			1.75949	1.75949			1.83707	3.75949	-4.77412
	1.4354	1.7509			1.7509	1.7509			1.83125	1.7509	-2.54308
	1.43721	1.44305			1.73749	1.73749			-1.82993	1.73749	5.38944
	1.4388	1.43605			1.72887	1.72887			1.82723	1.72887	4.09569
	1.43556	1.43471			1.70427	1.70427			-3.81835	-1.70427	-5.72358
	1.44112	1.43512			1.68546	1.68546			1.80762	1.68546	-1.9325
	1.43726	1.43424			1.86354	1.86354			1.73762	-1.86354	1.66134
	1.43626	1.43505			1.44305	1.44305			1.73463	1.79368	2.0867
	1.43545	1.43418			1.43605	1.43605			1.72653	1.78081	-1.37396
	1.43824	1.43813			1.43471	1.43471			1.72457	1.77134	-1.34779
	1.43941	1.43822			1.43512	1.43512
	1.44287	-1.4365			1.43424	1.43424
	1.43421	1.43428			1.43505	1.43505
		1.4354			1.43418	1.43418
		1.43721			1.43813	1.43813
		1.4388			1.43822	1.43822
		-1.43556			1.4365	1.4365
		1.44112			1.43428	1.43428
		1.43726			1.4354	1.4354
		1.43626			1.43721	1.43721
		-1.43545			1.4388	1.4388
		1.43824			1.43556	1.43556
		1.43941			1.44112	1.44112
		1.44287			1.43726	1.43726
		1.43421			1.43626	1.43626
					1.43545	1.43545
					1.43824	1.43824

## Sheet: S3 Fig
Panel D	mCherry-saline	mCherry-CNO		Panel G	mCherry-saline	mCherry-CNO		Panel J	mCherry-saline	mCherry-CNO		Panel M	mCherry-saline	mCherry-CNO		Panel P	saline	CNO
	15.2	4.05			6.61	11.53			-0.74	7.81			2.08	2.29			18.16	21.78
	1.5	26.19			18.08	-13.61			-2.86	7.79			24.46	5.49			58.32	12.01
	40.56	6.63			9.69	57.5			18.79	43.01			30.67	-6.17			13.92	48.87
	2	15.4			21.52	34.97			27.67	-2.42			27.58	-4.67			9.33	0.84
	28.23	15.06			63.27	92.6			51.3	59.76			4.55	8.26			2.87	11.95
	41.7	9.08			41.52	24.3			8.87	41.83			15.92	4.13			13.42	8.64
	18.35	20.69			14.18	5.87			12.35	10.87			18.27	8.09			0.75	15.91
	12.04	27.83			13.25	31.68			-1.6	6.01			17.89	59.56			7.48	0.24
	12.35	9.4			38.13	64.48			62.68	17.58			45.74	3.83			2.62	0.42
	49.76	11.1			41.79	22.79			2.97	10.55			43.13	53.3			15.27	7.39
	14.89	16.89			63.66				65.1	17.64			14.43	12.57			1.05	1.53
	22.59	39.2			41.48				3.59	80.94			15.05	4.9			16.2	9.56
	30.17	21.76			63.17				41.11	11.43			14.67	86.26			20.09	4.65
	20.27	85.62							20.21	-2.71			8.01	19.34
	35.4	54.88							20.34	30.6			22.24	12.17
	26.96	15.53							13.72	1.28			13.45	6.36
									16.9	45.45				27.31
									6.62
									-3.58

## Sheet: S4 Fig
Panel C	mcherry-saline	mcherry-CNO	Panel F	DI-saine	DI-CNO		Panel I	mcherry-saline	mcherry-CNO	Panel L	DI-saine	DI-CNO		Panel O	mcherry-saline	mcherry-CNO	Panel R	DI-saine	DI-CNO		Panel U	mcherry-saline	mcherry-CNO		Panel X	DI-saine	DI-CNO		Panel Z2	Saline	CNO
	19.4707	25.4859		6.16047	5.25947			10.99	18.05		7.62	-0.45			36.92	20.58		29	6.85			29.4	30.57			2.96	-3.67			0	-10.4415
	18.1292	7.38695		9.41069	6.42774			7.28	40.09		9.14	9.75			11.02	4.43		60.07	-1.97			2.14	39.48			32.13	7.06			5.40049	5.33213
	10.9537	3.87441		9.42108	-1.6977			18.49	3.98		22.35	10.85			5.33	17.84		16.25	9.03			5.73	40.07			42.37	8.95			37.2735	30.4189
	2.94936	4.76505		23.6463	16.7657			4.59	35.38		7.55	0.52			56.98	3.12		33.42	-2.21			25.08	-2.94			42.7	8.14			28.0556	6.97308
	2.22411	18.8841		8.35363	11.9141			35.33	7.95		2.52	7.12			21.02	9.88		33.89	-3.87			20.12	15.13			29.02	-2.62			16.8724	12.722
	23.6214	-0.0556261		52.9742	8.0788			20	20.17		10.54	-2.92			14.19	28.62		27.41	5.19			20.18	11.2			-3.56	-1.48			9.84185	12.1498
	17.2919	2.70524		5.64869	6.43154			43.38	42.42		56.92	4.3			26.87	2.84		30.29	-2.16			4.06	24.72			49.42	9.2			53.2873	15.5076
	0.737379	5.9114			15.9445			51.91	18.21		16.96	-2.74			1.44	17.88		28.91	10.21			14.81	16.35			38.08	23.31			14.5756	8.34965
	7.99739	3.96167		7.85777	0.510926			12.71	31.66		9.25	-8.79			13.3	5.34		1.1	3.36			49.13	2.18			1.04	-1.81			17.2953	12.0949
	12.8408	5.81488		3.23158	13.8221			17.87	24.78		12.66	10.14			3.95	3.83		16.95	33.64			7.57	73.82			17.57	13.24			4.52096	21.4804
	10.9175	2.05377		-2.11041	13.8008			1.26	13.53		5.42	15.48			34.21	13.32		2.57	9.36			25.46	14.96			7.89	6.92			8.84779	33.2506
	2.98581	7.46399		21.9747	10.573			4.58	0.03		32.16	12.18			17.47	6.38		17.27	6.08			17.38	3.73			24.1	-4.27			36.6264	-0.281847
	-1.0097	11.1239		48.9277	17.0292			0.22	14.61		-1.91	13.86			9.4	13.8		49.52	12.1			11.41	21.47			-6.28	-9.95			7.83557	31.5546
	5.72451	12.6559		19.0526	-2.59686			2.85	14.44		-0.48	-3.2			19.28	7.19		3.03	16.38			12.82	13.33			-0.6	5.43			107.986	28.0079
	8.47642	24.1425		62.3005	12.5766			17.61	0.83		35.33	-7.11			16.44	14.93		4.38	19.27			52.73	26.68			23.23	3.21			34.6015	-2.57869
	7.14388	38.7461			13.7656			11.78	7.11		20	20.3			12.22	4.4		8.89	7.39			10.11	11.13			5.4	-3.78			168.931	3.57548
	128.389	73.8789			-4.03044			17.66	5.85		43.38	11.03			-2.11	8.88		0.4	8.31			6.93	17.72			-1.55	-3.77			27.7543	-8.78478
					9.69499			13.79	16.66			6.91			11.33	46.44		19.59	6.53			18.08	0.39			3.2	-5.74			9.72101	6.19645
					9.04569			12.91				6.51			3.69	6.85		17.32	20.16			25.19	29.1			1.23	13.43			26.5343	13.4317
					-1.09651							33.45			4.26			11.92	-4.88			33.37	21.85				17.76			36.557	28.4128
					8.17375							6.97			67.61			23.02	1.32			25.01	44.26				0.92
					15.7279							-8.38							12.57			13.04					19.28
					-4.59407							0.97							-2.68								5.44
					20.6186							17.77							23.02								17.36
					5.71111							3.76							4.42								-4.05
					-5.56123							6.62							10.69								15.29
												-1.88							31.45								6.25
																			13.4								-1.3
																			25.24								15.58
																			-0.31

## Sheet: S5 Fig
Panel C	mcherry-saline	mcherry-CNO		Panel F	DI-saline	DI-CNO		Panel I	mcherry-saline	mcherry-CNO		Panel L	DI-saline	DI-CNO		Panel O	SNI-open	SNI-CNO-open	SNI-close	SNI-CNO-close
	6.37	25.82			4.98	7.08			0.26	-14.43			-3.15	-7.38			25.0828	25.755	-17.8723	-4.71211
	3.71	-3.42			2.59	8.54			-8.24	4.52			-1.08	-1.98			38.3691	39.66	-38.4313	-12.9061
	-1.87	-5.79			4.3	26.69			-3.57	-5.39			-6.58	2.26			10.6375	9.83524	-12.9384	-11.068
	3.79	21.21			7.94	1.02			8.78	-0.39			-9.89	-4.35			22.9114	24.3632	-18.2865	-11.7566
	2.81	11.34			6.6	7.3			0.78	-9.65			1.94	10.65			20.3556	19.9508	-25.8599	-13.4001
	19.27	-3.11			12.21	31.66			12.71	-5.6			-1.83	-4.13			3.75554	2.88139	-12.7926	-10.1276
	11.97	13.01			20.7	0.01			-7.73	-8.64			1.68	-13.54			9.48919	10.1638	-15.2099	-12.1518
	1.25	-7.6			-1.25	2.9			-1.8	2.7			1.38	16.79			28.0843	27.4863	-10.9212	-14.0283
	3.52	14.37			7.05	22.44			-2.12	-2.65			1.58	-13.37			8.77491	9.1666	-3.5611	-16.6499
	3.29	-10.81			3.89	4.61			-6.93	5			-4.36	-10.7			11.4053	12.2549	-7.31101	-12.7921
	-2.54	-10.81			-0.8	15.81			3.19	-6.7			-5.62	-14.51			16.3943	18.4457	-11.4003	-9.61691
	2.13	-15.78			14.44	10.86			-1.68	-6.87			3.08	-11.15			14.874	14.6334	-8.57503	-16.6132
	7.41	7.67			-1.71	-8.88			-1.37	0.19			-10.18	-5.57			19.1983	19.2751	-9.48764	-11.8484
	6	7.24			6.5	2.04			2.77	8.85			1.62	-5.17			16.8063	16.0146	-25.2952	-35.3415
	-7.6	24.19			-1.58	4.14			-1.98	9.1			2.59	-3.72			5.76111	6.16083	-0.40824	-7.67
	14.54	17.17			6.53	3.26			-7.76	3.07			5.96	0.99			28.1579	28.3866	-9.84535	-13.6221
	-6.66	-2.36			1.03	-3.17			-0.9	7.71			2.13	9.57			8.82262	8.9771	-8.70563	-15.225
		-5.79			8.88	4.9			-3.86	-3.61			1.31	9.01			18.5174	19.0411	-12.6647	-1.21773
						3.44			-5.49	9.69			-0.33	-1.22			29.9354	28.9687	-5.99298	-1.21773
						0.22			2.25				7.27	8.36			11.6863	12.0579
									-5.55				-0.67	-10.36			23.2333	22.4672
									-5.71					-0.64
									-9.34					-1.01
									17.24					16.05
														-2.49
														-1.78

## Sheet: S6 Fig
Panel H	ChR2		Panel I	NpHR
	789			589
	549			790
	782			431
	910			279
	607			679
	574			413
	810.12			559
Panel J	NpHR			eYFP				Panel K	NpHR			eYFP
	off	on	off	off	on	off			off	on	off	off	on	off
	1.033	1.257	1.31	1.033	0.814	0.662			1.221	1.865	1.033	1.221	1.033	1.033
	1.602	1.571	1.503	1.033	1.571	1.571			1.221	1.602	1.033	1.221	1.033	0.904
	1.571	1.602	1.257	1.932	0.839	1.065			1.602	1.221	1.31	1.033	1.257	1.571
	0.814	1.602	1.033	1.503	0.991	0.943			0.814	1.257	0.839	0.603	1.033	1.221
	0.991	1.033	1.221	1.033	1.033	0.839			0.839	1.033	2.184	0.839	0.839	1.571
	0.839	0.839	1.033	1.932	1.571	1.571			0.839	1.31	1.31	1.166	0.814	1.033
	1.033	1.065	0.814	0.814	1.571	0.832			1.065	1.257	1.033	1.571	1.033	1.571
	1.221	1.571	0.904	1.033	1.602	0.839			1.257	0.814	0.74	1.571	1.602	1.503
	1.033	1.221	1.571	1.033	0.943	1.503			1.221	1.571	1.221	1.221	1.571	0.814
Panel L	NpHR			eYFP				Panel M	NpHR			eYFP
	off	on	off	off	on	off			off	on	off	off	on	off
	13.46	11.3	9.43	12.81	14.76	13.2			15.6	16.59	11.89	11.61	10.55	12.37
	9.46	11.25	8.17	11.24	11.48	12.24			11.47	11.06	14.14	10.63	11.85	14.13
	13.23	11.6	10.73	9.91	10.53	12.21			13.04	12.75	10.29	8.92	13.6	11.2
	10.08	12.9	9.96	8.31	11.29	11.53			12.41	11.29	9.65	10.65	11.26	12.09
	10.01	14.68	13.78	12.87	14.55	11.25			9.92	12.53	13.57	12.74	12.66	13.86
	10.43	9.52	11.1	9.14	10.71	12.52			11.65	11.46	10.4	9.77	8.75	12.14
	15.25	14.79	10.21	12.79	11.78	14.25			13.96	12	11.61	13.13	12.69	12.36
	13.87	9.92	12.25	11.65	12.98	14.67			13.14	13.51	10.92	11.63	11.95	13.18
	13.7	12.95	12.87	12.09	9.45	9.28			11.5	13.44	12.3	12.28	11.24	12.15

## Sheet: S7 Fig
Panel C	Intensity (a.u.)
	CI	CPu	LS	BST	BLA	Re	MD	VPL	VPM	VL	LPAG	Zi	DpWh	Pn	PnO	STN
	214	1714.5	1063.12	1054.69	348.433	1203	545.95	1155.07	1063.12	768	585.807	734.694	467.71	1203	869.465	702
	187	1343.79	1189.36	1074.02	279	579	689.492	1063	943.141	209	1349.17	1397.25	742.973	1103	1132.8	1012
	177	1896.24	1166.69	1255.3	548.024	1012	798.592	1498	790.369	1073	1369.28	1754.09	1028.66	1503	1907.19	589
	158	1675.57	435.325	1393.21	120.147	872	861.08	1234.8	1590.02	890	905.095	1728.9	1177.59	1807	1464.77	632
	211	1575.59	527.992	809.629		539	1441.31		1306.63	106	1092.67	1233.04	1278.73	1903		739

## Sheet: S8 Fig
Panel E	NpHR			eYFP				Panel F	NpHR			eYFP
	off	on	off	off	on	off			off	on	off	off	on	off
	0.703	0.814	0.972	1.065	1.221	1.257			0.904	0.904	0.603	0.839	0.814	1.221
	1.221	1.033	0.943	1.571	0.839	1.571			1.065	0.904	0.483	1.571	1.571	1.221
	0.832	1.571	2.184	1.257	0.943	1.221			1.065	1.31	1.932	1.257	1.31	1.065
	0.603	1.221	1.602	1.033	1.033	1.571			0.904	0.814	0.904	0.814	1.065	1.033
	0.603	1.033	1.571	1.257	0.814	0.904			1.221	0.839	0.814	1.065	1.571	1.257
	0.832	1.257	0.483	0.904	0.662	0.943			0.703	1.257	1.065	1.221	0.814	1.602
	0.603	0.839	0.662	0.839	0.603	0.613			1.487	1.571	0.904	0.662	0.839	0.904
	1.571	1.602	1.602	0.839	0.943	0.904			1.602	0.839	1.257	0.904	0.613	0.839
Panel G	NpHR			eYFP				Panel H	NpHR			eYFP
	off	on	off	off	on	off			off	on	off	off	on	off
	10.59	9.73	9.29	9.41	11.08	12.55			10.41	8.87	13.45	12.43	13.21	10.32
	10.76	7.27	8.58	12.95	12.73	15.3			14.89	12.77	13.29	12.38	11.37	12.84
	11.32	12.69	13.11	12.8	12.74	11.81			9.95	10.64	9.86	14.62	14.66	12.07
	9.1	11.41	12.88	14.07	13.07	13.05			9.28	10.3	11.82	11.99	10.86	10.52
	12.63	11.53	8.42	12.78	12.1	13.61			9.53	11.34	10.83	13.45	12.88	13.19
	8.63	15.15	13.54	12.06	12.2	15.01			11.35	13.77	12.02	11.84	12.38	12.21
	10.22	11.87	13	13.08	12.49	10.65			14.29	10.78	12.67	12.32	14.76	12.6
	11.71	7.65	13.07	13.74	12.21	12.33			10.62	13.7	12.45	14.01	14.45	15.23
	13.09	12.91	13.98						12.68	11.45	13.83

## Sheet: S9 Fig
Panel D	ACSF	CNO	Washout
	3.1	7.9	4.5
	3.1	8.6	5.1
	4.9	11.2	7.9
	14	19	9.1
	4.5	9	5.1
	8.9	16.8	13.4

## Sheet: S10 Fig
Panel C	eyfp-light on	nphr-light on	nphr-light off
	31	16	22
	61	13	33
	28	25	37
	24	34	40
	63	23	26
	36	23	33
	72	7	38
	84	29	12
	23	9	32
	42	14	36
	36	6	40
	44	2
