# Supplementary material for: The anterior cingulate cortex controls the hyperactivity in subthalamic neurons in male mice with comorbid chronic pain and depression
Source: PLoS Biol. 2024 Feb 22;22(2):e3002518. doi: 10.1371/journal.pbio.3002518 (PMC10883538; doi:10.1371/journal.pbio.3002518)
Supplement: S3 Data — (XLSX) [file pbio.3002518.s015.xlsx]

## Sheet: Sheet1
Table 2	Naïve				SNI					Table 2	EPM open arms			EPM close arms			Air puff
	Contra v Frey	Ipsi v Frey	Contra- heat	Ipsi- heat	Contra v Frey	Ipsi v Frey	Contra- heat	Ipsi- heat			Naïve	SNI		Naïve	SNI		Naïve	SNI
	15.2	6.61	-0.74	2.08	mcherry-saline	10.99	36.92	29.4			4.98	25.0828		0.26	-17.8723		18.16	53.2873
	1.5	18.08	-2.86	24.46	19.4707	7.28	11.02	2.14			2.59	38.3691		-8.24	-38.4313		58.32	14.5756
	40.56	9.69	18.79	30.67	18.1292	18.49	5.33	5.73			4.3	10.6375		-3.57	-12.9384		13.92	17.2953
	2	21.52	27.67	27.58	10.9537	4.59	56.98	25.08			7.94	22.9114		8.78	-18.2865		9.33	4.52096
	28.23	63.27	51.3	4.55	2.94936	35.33	21.02	20.12			6.6	20.3556		0.78	-25.8599		2.87	8.84779
	41.7	41.52	8.87	15.92	2.22411	20	14.19	20.18			12.21	3.75554		12.71	-12.7926		13.42	7.83557
	18.35	14.18	12.35	18.27	23.6214	43.38	26.87	4.06			20.7	9.48919		-7.73	-15.2099		0.75	34.6015
	12.04	13.25	-1.6	17.89	17.2919	51.91	1.44	14.81			-1.25	28.0843		-1.8	-10.9212		7.48	27.7543
	12.35	38.13	62.68	45.74	0.737379	12.71	13.3	49.13			7.05	8.77491		-2.12	-3.5611		2.62	9.72101
	49.76	41.79	2.97	43.13	7.99739	17.87	3.95	7.57			3.89	11.4053		-6.93	-7.31101		15.27	26.5343
	14.89	63.66	65.1	14.43	12.8408	1.26	34.21	25.46			-0.8	16.3943		3.19	-11.4003		1.05	36.557
	22.59	41.48	3.59	15.05	10.9175	4.58	17.47	17.38			14.44	14.874		-1.68	-8.57503		16.2	36.6264
	30.17	63.17	41.11	14.67	2.98581	0.22	9.4	11.41			-1.71	19.1983		-1.37	-9.48764		20.09
	20.27		20.21	8.01	-1.0097	2.85	19.28	12.82			6.5	16.8063		2.77	-25.2952
	35.4		20.34	22.24	5.72451	17.61	16.44	52.73			-1.58	5.76111		-1.98	-0.40824
	26.96		13.72	13.45	8.47642	11.78	12.22	10.11			6.53	28.1579		-7.76	-9.84535
			16.9		7.14388	17.66	-2.11	6.93			1.03	8.82262		-0.9	-8.70563
			6.62		128.389	13.79	11.33	18.08			8.88	18.5174		-3.86	-12.6647
			-3.58			12.91	3.69	25.19				29.9354		-5.49	-5.99298
							4.26	33.37				11.6863		2.25
							67.61	25.01				23.2333		-5.55
								13.04						-5.71
														-9.34
